# Supplementary material for: Small RNAs detected in exosomes derived from the MH7A synovial fibroblast cell line with TNF-α stimulation
Source: PLoS One. 2018 Aug 10;13(8):e0201851. doi: 10.1371/journal.pone.0201851 (PMC6086399; doi:10.1371/journal.pone.0201851)
Supplement: S1 Table — (XLSX) [file pone.0201851.s001.xlsx]

## Sheet: Sheet1
No	Sample	TNF-α	Replicate	Raw reads	Reads sent to Aligner	Aligned Reads to genome	Mature miRNA Reads	Known miRNA with ≥5x coverage
1	Exosome	+	1	5115203	697324	186133	40352	200
2	Exosome	-	1	3825228	549802	86516	18563	154
3	Exosome	+	2	6062041	1218245	312586	100496	251
4	Exosome	-	2	5828087	1048056	233688	87049	245
5	Exosome	+	3	8615145	1852354	544376	137528	262
6	Exosome	-	3	3286117	677859	202449	101519	226
7	Cell	+	1	2583278	2033487	1548875	549596	496
8	Cell	-	1	2268720	1761058	1447808	520981	526
9	Cell	+	2	5889030	4194135	3521108	2372173	710
10	Cell	-	2	7563743	5744122	4908114	3033776	780
11	Cell	+	3	5408706	5022357	4150561	3129774	727
12	Cell	-	3	5477494	4927615	4266741	3141290	736
13	Carrier RNA			4120542	441694	27591	340	10
