# Supplementary material for: Small RNAs detected in exosomes derived from the MH7A synovial fibroblast cell line with TNF-α stimulation
Source: PLoS One. 2018 Aug 10;13(8):e0201851. doi: 10.1371/journal.pone.0201851 (PMC6086399; doi:10.1371/journal.pone.0201851)
Supplement: S2 Table — CPM, counts per million. FC, fold change. (XLSX) [file pone.0201851.s002.xlsx]

## Sheet: Sheet1
	Exosome			Cell
Rank	miRNA	log2 CPM	log2 FC	miRNA	log2 CPM	log2 FC
1	miR-486-5p	17.3599	-0.34741	miR-21-5p	18.1816	0.743247
2	miR-21-5p	16.7716	0.303851	miR-100-5p	16.9442	-0.07226
3	miR-100-5p	16.4229	-0.17421	miR-7-5p	15.7833	0.143454
4	let-7a-5p	16.1412	0.336543	let-7i-5p	15.3002	0.069533
5	let-7b-5p	16.0421	0.188799	miR-151a-3p	15.0029	-0.54446
6	miR-423-5p	15.3483	-0.08059	miR-381-3p	14.7805	-0.26113
7	let-7f-5p	15.294	0.085931	miR-222-3p	14.7385	0.456045
8	let-7i-5p	15.1573	0.395098	let-7f-5p	14.6222	0.710259
9	miR-122-5p	15.0828	-0.27683	miR-30a-5p	14.4336	-0.37612
10	miR-222-3p	14.9228	0.409401	let-7a-5p	14.07	0.265814
