# Supplementary material for: Small RNAs detected in exosomes derived from the MH7A synovial fibroblast cell line with TNF-α stimulation
Source: PLoS One. 2018 Aug 10;13(8):e0201851. doi: 10.1371/journal.pone.0201851 (PMC6086399; doi:10.1371/journal.pone.0201851)
Supplement: S3 Table — Prediction score threshold was set to 0.7 as default. (XLSX) [file pone.0201851.s003.xlsx]

## Sheet: Sheet1
miR-1307-3p			miR-323a-5p
Ensembl Gene ID	Gene symbol	Predicition score	Emsenbl Gene ID	Gene symbol	Predicition score
ENSG00000174374	WBSCR16	0.947611	ENSG00000152439	ZNF773	0.997735
ENSG00000172890	NADSYN1	0.891975	ENSG00000204262	COL5A2	0.988561
ENSG00000142227	EMP3	0.833731	ENSG00000013725	CD6	0.984211
ENSG00000196715	VKORC1L1	0.813728	ENSG00000110080	ST3GAL4	0.973875
ENSG00000187068	C3orf70	0.793623	ENSG00000162599	NFIA	0.971382
ENSG00000159433	STARD9	0.790305	ENSG00000139910	NOVA1	0.964534
ENSG00000173226	IQCB1	0.787557	ENSG00000196189	SEMA4A	0.962778
ENSG00000177731	FLII	0.783663	ENSG00000156097	GPR61	0.955412
ENSG00000175463	TBC1D10C	0.778226	ENSG00000122873	CISD1	0.951103
ENSG00000175003	SLC22A1	0.776883	ENSG00000186153	WWOX	0.947926
ENSG00000229474	PATL2	0.769723	ENSG00000132749	MTL5	0.944938
ENSG00000165795	NDRG2	0.768443	ENSG00000100380	ST13	0.944774
ENSG00000225828	FAM229A	0.754252	ENSG00000139053	PDE6H	0.94471
ENSG00000181090	EHMT1	0.747697	ENSG00000125046	SSUH2	0.94391
ENSG00000064545	TMEM161A	0.737668	ENSG00000164684	ZNF704	0.943194
ENSG00000257704	PRR24	0.726043	ENSG00000108424	KPNB1	0.940648
ENSG00000142534	RPS11	0.710185	ENSG00000117122	MFAP2	0.938146
ENSG00000105619	TFPT	0.708655	ENSG00000164082	GRM2	0.937092
ENSG00000073146	MOV10L1	0.70617	ENSG00000147274	RBMX	0.93457
ENSG00000268790	CTC-429P9.4	0.704316	ENSG00000113615	SEC24A	0.93441
			ENSG00000171703	TCEA2	0.930887
			ENSG00000102908	NFAT5	0.930118
			ENSG00000090905	TNRC6A	0.930062
			ENSG00000142549	IGLON5	0.928289
			ENSG00000145332	KLHL8	0.924705
			ENSG00000184076	UQCR10	0.92272
			ENSG00000256029	RP11-190A12.7	0.922128
			ENSG00000156026	MCU	0.92116
			ENSG00000067167	TRAM1	0.920915
			ENSG00000163053	SLC16A14	0.916871
			ENSG00000100167	2018-09-03	0.916218
			ENSG00000151702	FLI1	0.912908
			ENSG00000198959	TGM2	0.911712
			ENSG00000173826	KCNH6	0.909834
			ENSG00000055609	KMT2C	0.908181
			ENSG00000175274	TP53I11	0.90804
			ENSG00000264194	AC000003.2	0.907493
			ENSG00000198586	TLK1	0.906414
			ENSG00000046653	GPM6B	0.906026
			ENSG00000000419	DPM1	0.903044
			ENSG00000171431	KRT20	0.902961
			ENSG00000038427	VCAN	0.902751
			ENSG00000116667	C1orf21	0.898815
			ENSG00000108312	UBTF	0.898759
			ENSG00000155875	FAM154A	0.896858
			ENSG00000159840	ZYX	0.89463
			ENSG00000094916	CBX5	0.893856
			ENSG00000140829	DHX38	0.893267
			ENSG00000118922	KLF12	0.889296
			ENSG00000154040	CABYR	0.888528
			ENSG00000162521	RBBP4	0.885858
			ENSG00000269190	FBXO17	0.885347
			ENSG00000196497	IPO4	0.878912
			ENSG00000092847	AGO1	0.878859
			ENSG00000204930	FAM221B	0.875867
			ENSG00000106344	RBM28	0.87538
			ENSG00000125818	PSMF1	0.873742
			ENSG00000067082	KLF6	0.872997
			ENSG00000163689	C3orf67	0.872623
			ENSG00000122966	CIT	0.871653
			ENSG00000152818	UTRN	0.871209
			ENSG00000075702	WDR62	0.869785
			ENSG00000155438	NIFK	0.864717
			ENSG00000115806	GORASP2	0.864681
			ENSG00000155066	PROM2	0.86439
			ENSG00000085662	AKR1B1	0.863742
			ENSG00000141956	PRDM15	0.863554
			ENSG00000145506	NKD2	0.862396
			ENSG00000169393	ELSPBP1	0.861083
			ENSG00000174225	ARL13A	0.860873
			ENSG00000166257	SCN3B	0.860521
			ENSG00000115593	SMYD1	0.858751
			ENSG00000174483	BBS1	0.857053
			ENSG00000165548	TMEM63C	0.856913
			ENSG00000077147	TM9SF3	0.856544
			ENSG00000121964	GTDC1	0.854784
			ENSG00000102349	KLF8	0.852355
			ENSG00000168234	TTC39C	0.850922
			ENSG00000143190	POU2F1	0.849652
			ENSG00000161526	SAP30BP	0.848511
			ENSG00000135414	GDF11	0.848376
			ENSG00000073331	ALPK1	0.846761
			ENSG00000087111	PIGS	0.843851
			ENSG00000078140	UBE2K	0.84255
			ENSG00000123689	G0S2	0.842409
			ENSG00000068831	RASGRP2	0.84197
			ENSG00000053438	NNAT	0.840671
			ENSG00000125450	NUP85	0.839941
			ENSG00000165215	CLDN3	0.838639
			ENSG00000132549	VPS13B	0.838276
			ENSG00000105810	CDK6	0.837901
			ENSG00000101306	MYLK2	0.837863
			ENSG00000067798	NAV3	0.835965
			ENSG00000114857	NKTR	0.835721
			ENSG00000168487	BMP1	0.835614
			ENSG00000129691	ASH2L	0.835302
			ENSG00000109738	GLRB	0.831451
			ENSG00000012061	ERCC1	0.830746
			ENSG00000110107	PRPF19	0.830609
			ENSG00000176853	FAM91A1	0.829308
			ENSG00000234127	TRIM26	0.825074
			ENSG00000104671	DCTN6	0.824266
			ENSG00000090863	GLG1	0.824223
			ENSG00000156113	KCNMA1	0.824214
			ENSG00000151090	THRB	0.823067
			ENSG00000003393	ALS2	0.822656
			ENSG00000037474	NSUN2	0.821281
			ENSG00000269891	ARHGAP19-SLIT1	0.821111
			ENSG00000141503	MINK1	0.821056
			ENSG00000079387	SENP1	0.820432
			ENSG00000167614	TTYH1	0.820203
			ENSG00000196218	RYR1	0.819265
			ENSG00000185838	GNB1L	0.818532
			ENSG00000125843	AP5S1	0.817264
			ENSG00000063015	SEZ6	0.816119
			ENSG00000167323	STIM1	0.81561
			ENSG00000187051	RPS19BP1	0.81499
			ENSG00000100650	SRSF5	0.814017
			ENSG00000198833	UBE2J1	0.813421
			ENSG00000100075	SLC25A1	0.813131
			ENSG00000143514	TP53BP2	0.812509
			ENSG00000143199	ADCY10	0.812165
			ENSG00000185728	YTHDF3	0.809463
			ENSG00000050438	SLC4A8	0.809387
			ENSG00000197467	COL13A1	0.808239
			ENSG00000165682	CLEC1B	0.808124
			ENSG00000196924	FLNA	0.80697
			ENSG00000158296	SLC13A3	0.803696
			ENSG00000143995	MEIS1	0.802741
			ENSG00000158458	NRG2	0.802173
			ENSG00000133026	MYH10	0.801437
			ENSG00000213672	NCKIPSD	0.800612
			ENSG00000197870	PRB3	0.800058
			ENSG00000166317	SYNPO2L	0.799736
			ENSG00000121005	CRISPLD1	0.799557
			ENSG00000196262	PPIA	0.798865
			ENSG00000258539	RP11-12J10.3	0.798691
			ENSG00000069018	TRPC7	0.798266
			ENSG00000212952	BX088651.1	0.796212
			ENSG00000173838	2018-03-10	0.795762
			ENSG00000118058	KMT2A	0.79513
			ENSG00000104967	NOVA2	0.793755
			ENSG00000172845	SP3	0.793037
			ENSG00000140992	PDPK1	0.79199
			ENSG00000158286	RNF207	0.791148
			ENSG00000118513	MYB	0.790215
			ENSG00000162924	REL	0.789986
			ENSG00000109089	CDR2L	0.789547
			ENSG00000075461	CACNG4	0.789297
			ENSG00000267970	AC004899.1	0.787892
			ENSG00000124788	ATXN1	0.787635
			ENSG00000133574	GIMAP4	0.78556
			ENSG00000141655	TNFRSF11A	0.78466
			ENSG00000120708	TGFBI	0.784564
			ENSG00000189369	GSPT2	0.783679
			ENSG00000255275	RP13-279N23.2	0.783589
			ENSG00000107331	ABCA2	0.782902
			ENSG00000077274	CAPN6	0.782736
			ENSG00000103599	IQCH	0.78249
			ENSG00000148296	SURF6	0.782125
			ENSG00000118762	PKD2	0.78192
			ENSG00000153317	ASAP1	0.781072
			ENSG00000198053	SIRPA	0.780983
			ENSG00000125170	DOK4	0.780431
			ENSG00000115935	WIPF1	0.780077
			ENSG00000153904	DDAH1	0.780066
			ENSG00000187609	EXD3	0.779585
			ENSG00000148688	RPP30	0.779329
			ENSG00000163531	NFASC	0.7789
			ENSG00000113763	UNC5A	0.778264
			ENSG00000140455	USP3	0.777432
			ENSG00000197555	SIPA1L1	0.77741
			ENSG00000171365	CLCN5	0.776745
			ENSG00000151779	NBAS	0.77671
			ENSG00000143442	POGZ	0.775581
			ENSG00000106415	GLCCI1	0.775363
			ENSG00000105520	DKFZP761J1410	0.773823
			ENSG00000006638	TBXA2R	0.772737
			ENSG00000108242	CYP2C18	0.772695
			ENSG00000166145	SPINT1	0.772567
			ENSG00000186335	SLC36A2	0.772129
			ENSG00000185946	RNPC3	0.770336
			ENSG00000162878	PKDCC	0.769199
			ENSG00000094963	FMO2	0.768547
			ENSG00000125648	SLC25A23	0.767905
			ENSG00000170296	GABARAP	0.767058
			ENSG00000170477	KRT4	0.766311
			ENSG00000259030	FPGT-TNNI3K	0.765124
			ENSG00000132334	PTPRE	0.762682
			ENSG00000129167	TPH1	0.762147
			ENSG00000155545	MIER3	0.762121
			ENSG00000173218	VANGL1	0.761358
			ENSG00000125637	PSD4	0.761307
			ENSG00000141576	RNF157	0.760948
			ENSG00000112640	PPP2R5D	0.760507
			ENSG00000089041	P2RX7	0.759704
			ENSG00000121775	TMEM39B	0.759459
			ENSG00000273173	SNURF	0.758365
			ENSG00000170860	LSM3	0.758175
			ENSG00000198315	ZKSCAN8	0.757796
			ENSG00000163291	PAQR3	0.757711
			ENSG00000188613	NANOS1	0.757626
			ENSG00000108175	ZMIZ1	0.756413
			ENSG00000058729	RIOK2	0.755438
			ENSG00000104047	DTWD1	0.754909
			ENSG00000137857	DUOX1	0.754753
			ENSG00000166897	ELFN2	0.754675
			ENSG00000145723	GIN1	0.753863
			ENSG00000069431	ABCC9	0.752743
			ENSG00000205176	REXO1L1P	0.752153
			ENSG00000188056	TREML4	0.751921
			ENSG00000088179	PTPN4	0.751791
			ENSG00000156011	PSD3	0.751767
			ENSG00000099338	CATSPERG	0.751761
			ENSG00000182150	ERCC6L2	0.750647
			ENSG00000118193	KIF14	0.749842
			ENSG00000130338	TULP4	0.749768
			ENSG00000184194	GPR173	0.749751
			ENSG00000182307	C8orf33	0.74941
			ENSG00000164944	KIAA1429	0.748369
			ENSG00000182195	LDOC1	0.748174
			ENSG00000267106	C19orf82	0.748109
			ENSG00000103051	COG4	0.748026
			ENSG00000260092	RP11-77K12.7	0.747516
			ENSG00000198685	C3orf27	0.745733
			ENSG00000185278	ZBTB37	0.74534
			ENSG00000149346	SLX4IP	0.745026
			ENSG00000141499	WRAP53	0.744688
			ENSG00000104946	TBC1D17	0.744346
			ENSG00000133316	WDR74	0.744326
			ENSG00000101654	RNMT	0.744085
			ENSG00000267426	RP11-552F3.12	0.743607
			ENSG00000105171	POP4	0.743053
			ENSG00000119655	NPC2	0.742872
			ENSG00000140297	GCNT3	0.742206
			ENSG00000105258	POLR2I	0.741425
			ENSG00000197345	MRPL21	0.741355
			ENSG00000183723	CMTM4	0.740908
			ENSG00000163013	FBXO41	0.740634
			ENSG00000139725	RHOF	0.740533
			ENSG00000123411	IKZF4	0.740052
			ENSG00000121067	SPOP	0.739902
			ENSG00000149929	HIRIP3	0.739255
			ENSG00000174516	PELI3	0.738962
			ENSG00000167986	DDB1	0.738206
			ENSG00000041515	MYO16	0.738084
			ENSG00000119547	ONECUT2	0.737834
			ENSG00000040531	CTNS	0.736969
			ENSG00000065534	MYLK	0.736219
			ENSG00000157353	FUK	0.736209
			ENSG00000101911	PRPS2	0.735597
			ENSG00000272325	NUDT3	0.735549
			ENSG00000168679	SLC16A4	0.733729
			ENSG00000161649	CD300LG	0.733449
			ENSG00000072364	AFF4	0.732941
			ENSG00000183688	FAM101B	0.732804
			ENSG00000196850	PPTC7	0.73272
			ENSG00000164068	RNF123	0.732547
			ENSG00000105676	ARMC6	0.732342
			ENSG00000035115	SH3YL1	0.732224
			ENSG00000183010	PYCR1	0.731807
			ENSG00000146592	CREB5	0.731179
			ENSG00000116539	ASH1L	0.730511
			ENSG00000113269	RNF130	0.730326
			ENSG00000170348	TMED10	0.730203
			ENSG00000163623	NKX6-1	0.730012
			ENSG00000258388	PPT2-EGFL8	0.72951
			ENSG00000100884	CPNE6	0.729301
			ENSG00000182472	CAPN12	0.729114
			ENSG00000156103	MMP16	0.728835
			ENSG00000143520	FLG2	0.72874
			ENSG00000145715	RASA1	0.728549
			ENSG00000101335	MYL9	0.727543
			ENSG00000204406	MBD5	0.727327
			ENSG00000221988	PPT2	0.726753
			ENSG00000109906	ZBTB16	0.726583
			ENSG00000187823	ZCCHC16	0.726134
			ENSG00000082074	FYB	0.725709
			ENSG00000147955	SIGMAR1	0.724935
			ENSG00000174562	KLK15	0.724802
			ENSG00000198930	CSAG1	0.72398
			ENSG00000113721	PDGFRB	0.723881
			ENSG00000134030	CTIF	0.723134
			ENSG00000112137	PHACTR1	0.723128
			ENSG00000183718	TRIM52	0.722648
			ENSG00000179627	ZBTB42	0.721885
			ENSG00000058272	PPP1R12A	0.72181
			ENSG00000119681	LTBP2	0.72154
			ENSG00000175105	ZNF654	0.72068
			ENSG00000144481	TRPM8	0.719699
			ENSG00000162836	ACP6	0.719501
			ENSG00000129925	TMEM8A	0.718748
			ENSG00000183628	DGCR6	0.718643
			ENSG00000132912	DCTN4	0.718317
			ENSG00000214113	LYRM4	0.717866
			ENSG00000089597	GANAB	0.717604
			ENSG00000127526	SLC35E1	0.717458
			ENSG00000187951	ARHGAP11B	0.716835
			ENSG00000179314	WSCD1	0.716184
			ENSG00000128185	DGCR6L	0.715706
			ENSG00000106113	CRHR2	0.715596
			ENSG00000111886	GABRR2	0.715447
			ENSG00000153404	PLEKHG4B	0.715414
			ENSG00000196588	MKL1	0.714746
			ENSG00000187474	FPR3	0.714103
			ENSG00000106479	ZNF862	0.713676
			ENSG00000039123	SKIV2L2	0.71343
			ENSG00000072422	RHOBTB1	0.712466
			ENSG00000157168	NRG1	0.712306
			ENSG00000091986	CCDC80	0.711897
			ENSG00000115112	TFCP2L1	0.710119
			ENSG00000255346	NOX5	0.709669
			ENSG00000168172	HOOK3	0.709661
			ENSG00000133477	FAM83F	0.708823
			ENSG00000167992	VWCE	0.707786
			ENSG00000115568	ZNF142	0.70775
			ENSG00000225950	NTF4	0.707564
			ENSG00000167861	HID1	0.70731
			ENSG00000176515	AL033381.1	0.707236
			ENSG00000149488	TMC2	0.706534
			ENSG00000020256	ZFP64	0.706232
			ENSG00000103319	EEF2K	0.705199
			ENSG00000131941	RHPN2	0.704931
			ENSG00000170271	FAXDC2	0.704307
			ENSG00000169641	LUZP1	0.704279
			ENSG00000072121	ZFYVE26	0.704093
			ENSG00000100038	TOP3B	0.703188
			ENSG00000157470	FAM81A	0.702828
			ENSG00000132199	ENOSF1	0.70278
			ENSG00000151247	EIF4E	0.701965
			ENSG00000157765	SLC34A2	0.701611
			ENSG00000028277	POU2F2	0.701571
			ENSG00000107593	PKD2L1	0.701281
			ENSG00000182324	KCNJ14	0.70088
			ENSG00000146067	FAM193B	0.700598
			ENSG00000181143	MUC16	0.700544
