# Supplementary material for: Small RNAs detected in exosomes derived from the MH7A synovial fibroblast cell line with TNF-α stimulation
Source: PLoS One. 2018 Aug 10;13(8):e0201851. doi: 10.1371/journal.pone.0201851 (PMC6086399; doi:10.1371/journal.pone.0201851)
Supplement: S1 File — (XLSX) [file pone.0201851.s004.xlsx]

## Sheet: Sheet1
			No. 1	No. 2	No. 3	No. 4	No. 5	No. 6	No. 7	No. 8	No. 9	No. 10	No. 11	No. 12	No. 13
			Exosome	Exosome	Exosome	Exosome	Exosome	Exosome	Cell	Cell	Cell	Cell	Cell	Cell	Carrier RNA
			TNF-α (+)	TNF-α (-)	TNF-α (+)	TNF-α (-)	TNF-α (+)	TNF-α (-)	TNF-α (+)	TNF-α (-)	TNF-α (+)	TNF-α (-)	TNF-α (+)	TNF-α (-)
			Replicate 1	Replicate 1	Replicate 2	Replicate 2	Replicate 3	Replicate 3	Replicate 1	Replicate 1	Replicate 2	Replicate 2	Replicate 3	Replicate 3
Ensemble ID	Gene_category	Gene name	Raw count
ENSG00000000003.14	protein_coding	TSPAN6	0	0	1	0	1	2	3	1	0	0	1	2	0
ENSG00000000005.5	protein_coding	TNMD	0	0	0	0	0	0	0	0	0	0	0	0	0
ENSG00000000419.12	protein_coding	DPM1	0	0	4	0	9	2	1	4	23	5	8	10	0
ENSG00000000457.13	protein_coding	SCYL3	1	0	3	0	0	0	0	0	0	0	2	0	0
ENSG00000000460.16	protein_coding	C1orf112	0	0	0	0	0	0	0	0	0	0	0	3	0
ENSG00000000938.12	protein_coding	FGR	0	0	0	0	0	0	0	0	0	0	0	0	0
ENSG00000000971.15	protein_coding	CFH	0	0	0	0	0	0	0	0	1	2	0	0	0
ENSG00000001036.13	protein_coding	FUCA2	0	0	1	4	4	0	7	2	6	7	1	2	0
ENSG00000001084.10	protein_coding	GCLC	0	0	2	3	1	0	1	4	7	2	2	4	0
ENSG00000001167.14	protein_coding	NFYA	0	0	3	0	4	0	2	0	0	2	6	1	0
ENSG00000001460.17	protein_coding	STPG1	0	0	1	0	3	0	1	1	0	1	3	0	1
ENSG00000001461.16	protein_coding	NIPAL3	2	0	2	5	27	2	0	0	4	4	5	0	0
ENSG00000001497.16	protein_coding	LAS1L	0	1	0	0	4	0	2	2	3	15	1	5	0
ENSG00000001561.6	protein_coding	ENPP4	0	0	0	0	3	0	0	0	0	0	1	0	0
ENSG00000001617.11	protein_coding	SEMA3F	0	0	0	0	0	0	2	0	0	0	1	0	1
ENSG00000001626.14	protein_coding	CFTR	3	0	2	0	2	4	0	0	0	0	0	0	0
ENSG00000001629.9	protein_coding	ANKIB1	0	0	1	0	4	2	8	1	3	2	3	0	0
ENSG00000001630.15	protein_coding	CYP51A1	0	0	0	0	0	0	1	1	1	0	0	0	0
ENSG00000001631.14	protein_coding	KRIT1	0	0	1	0	0	0	4	2	8	2	0	0	0
ENSG00000002016.16	protein_coding	RAD52	0	1	1	0	3	0	3	1	4	8	3	2	0
ENSG00000002079.12	unitary_pseudogene	MYH16	0	0	0	0	3	0	0	0	1	0	1	0	0
ENSG00000002330.13	protein_coding	BAD	1	0	1	0	0	0	0	0	6	4	0	1	0
ENSG00000002549.12	protein_coding	LAP3	1	0	1	3	2	0	5	2	6	3	6	0	0
ENSG00000002586.18	protein_coding	CD99	0	0	1	0	6	6	3	0	3	1	0	0	1
ENSG00000002587.9	protein_coding	HS3ST1	0	1	0	0	2	0	0	1	3	0	0	0	0
ENSG00000002726.19	protein_coding	AOC1	1	0	0	5	2	2	0	0	0	1	0	2	0
ENSG00000002745.12	protein_coding	WNT16	0	0	0	0	0	0	0	0	0	0	0	0	0
ENSG00000002746.14	protein_coding	HECW1	0	0	0	11	1	0	0	0	0	1	0	0	1
ENSG00000002822.15	protein_coding	MAD1L1	0	0	0	3	0	0	0	1	4	0	2	0	0
ENSG00000002834.17	protein_coding	LASP1	4	0	11	3	20	2	3	3	5	10	6	8	0
ENSG00000002919.14	protein_coding	SNX11	0	0	2	0	1	2	0	2	5	5	2	1	0
ENSG00000002933.7	protein_coding	TMEM176A	0	0	0	0	5	0	0	0	0	0	0	0	0
ENSG00000003056.7	protein_coding	M6PR	1	0	0	3	9	0	8	1	3	4	4	0	0
ENSG00000003096.13	protein_coding	KLHL13	0	0	0	0	0	0	0	0	0	0	0	0	0
ENSG00000003137.8	protein_coding	CYP26B1	1	1	0	0	3	0	0	0	1	1	0	1	0
ENSG00000003147.17	protein_coding	ICA1	0	0	0	0	0	0	0	0	0	0	0	0	0
ENSG00000003249.13	protein_coding	DBNDD1	0	0	2	0	0	0	0	0	0	0	0	0	0
ENSG00000003393.14	protein_coding	ALS2	0	1	0	3	0	0	5	1	6	9	6	9	0
ENSG00000003400.14	protein_coding	CASP10	0	0	0	0	0	0	0	0	0	0	0	0	0
ENSG00000003402.19	protein_coding	CFLAR	0	0	1	0	0	0	5	1	2	2	6	2	0
ENSG00000003436.14	protein_coding	TFPI	0	2	0	0	6	0	2	0	0	1	1	1	0
ENSG00000003509.15	protein_coding	NDUFAF7	0	0	0	0	0	0	0	0	0	0	1	0	0
ENSG00000003756.16	protein_coding	RBM5	0	1	0	3	8	0	7	2	5	12	9	3	0
ENSG00000003987.13	protein_coding	MTMR7	0	1	0	0	2	0	1	0	0	0	0	1	0
ENSG00000003989.16	protein_coding	SLC7A2	0	0	0	0	0	0	0	1	0	0	0	0	0
ENSG00000004059.10	protein_coding	ARF5	0	0	2	1	0	0	1	1	5	3	0	2	0
ENSG00000004139.13	protein_coding	SARM1	0	0	2	0	1	0	0	1	0	7	1	0	0
ENSG00000004142.11	protein_coding	POLDIP2	2	0	2	1	2	3	13	8	8	19	3	0	0
ENSG00000004399.12	protein_coding	PLXND1	2	2	1	0	1	0	0	2	2	4	1	0	0
ENSG00000004455.16	protein_coding	AK2	2	0	0	9	4	0	6	3	3	1	3	1	0
ENSG00000004468.12	protein_coding	CD38	0	0	0	0	0	0	0	0	1	0	0	0	0
ENSG00000004478.7	protein_coding	FKBP4	2	1	1	0	7	0	8	5	5	12	6	5	0
ENSG00000004487.15	protein_coding	KDM1A	3	0	5	3	12	0	7	5	10	9	0	2	0
ENSG00000004534.14	protein_coding	RBM6	0	0	0	4	0	0	3	6	46	16	11	31	0
ENSG00000004660.14	protein_coding	CAMKK1	0	0	0	0	0	0	0	0	1	5	0	0	0
ENSG00000004700.15	protein_coding	RECQL	4	0	7	0	10	7	11	4	9	20	10	7	0
ENSG00000004766.15	protein_coding	VPS50	0	0	0	0	1	0	1	0	1	4	0	1	0
ENSG00000004776.11	protein_coding	HSPB6	0	0	0	0	0	0	0	0	0	0	0	0	0
ENSG00000004777.18	protein_coding	ARHGAP33	0	0	0	0	0	0	2	1	3	0	1	0	0
ENSG00000004779.9	protein_coding	NDUFAB1	1	1	8	0	6	0	7	3	0	3	1	3	0
ENSG00000004799.7	protein_coding	PDK4	0	0	0	0	0	0	0	0	0	0	0	0	0
ENSG00000004809.13	protein_coding	SLC22A16	0	0	0	0	2	0	0	0	0	0	0	0	0
ENSG00000004838.13	protein_coding	ZMYND10	0	0	0	0	0	0	0	1	0	11	1	2	0
ENSG00000004846.16	protein_coding	ABCB5	0	0	1	0	0	0	0	0	0	0	0	0	0
ENSG00000004848.6	protein_coding	ARX	0	0	0	1	0	0	0	0	0	0	0	0	0
ENSG00000004864.13	protein_coding	SLC25A13	0	0	0	0	0	0	2	3	3	0	1	1	0
ENSG00000004866.18	protein_coding	ST7	0	0	1	0	2	0	0	0	0	0	0	0	0
ENSG00000004897.11	protein_coding	CDC27	0	1	2	1	9	2	8	1	0	10	3	3	0
ENSG00000004939.13	protein_coding	SLC4A1	0	2	1	0	0	0	0	0	0	0	0	0	0
ENSG00000004948.13	protein_coding	CALCR	0	0	0	0	0	0	0	0	0	0	0	0	0
ENSG00000004961.14	protein_coding	HCCS	0	0	0	0	0	0	1	0	1	0	1	0	0
ENSG00000004975.11	protein_coding	DVL2	0	0	0	0	0	0	0	1	2	0	2	0	0
ENSG00000005001.9	protein_coding	PRSS22	0	0	0	0	0	0	0	0	0	0	0	0	0
ENSG00000005007.12	protein_coding	UPF1	2	0	1	3	3	1	5	1	8	11	4	1	0
ENSG00000005020.12	protein_coding	SKAP2	0	0	2	3	0	0	1	0	1	1	2	3	0
ENSG00000005022.5	protein_coding	SLC25A5	0	0	6	2	5	3	4	3	5	0	3	2	0
ENSG00000005059.15	protein_coding	CCDC109B	0	1	0	5	9	4	1	0	4	1	1	0	0
ENSG00000005073.5	protein_coding	HOXA11	1	0	2	0	3	0	0	0	0	0	0	0	1
ENSG00000005075.15	protein_coding	POLR2J	0	0	2	0	3	0	2	4	8	2	2	3	0
ENSG00000005100.12	protein_coding	DHX33	0	1	0	0	5	1	3	2	6	2	3	2	0
ENSG00000005102.12	protein_coding	MEOX1	0	0	0	0	0	0	0	0	0	0	0	0	0
ENSG00000005108.15	protein_coding	THSD7A	0	0	0	0	0	0	0	0	0	0	0	0	0
ENSG00000005156.11	protein_coding	LIG3	0	0	0	0	7	1	3	1	2	0	3	1	0
ENSG00000005175.9	protein_coding	RPAP3	1	0	0	2	1	0	4	2	4	4	1	0	1
ENSG00000005187.11	protein_coding	ACSM3	0	0	0	0	0	1	0	0	0	2	1	2	0
ENSG00000005189.19	protein_coding	AC004381.6	0	0	3	39	2	1	0	1	1	0	0	3	0
ENSG00000005194.14	protein_coding	CIAPIN1	0	1	1	1	0	0	1	1	0	3	0	0	0
ENSG00000005206.16	protein_coding	SPPL2B	0	0	0	0	0	0	0	0	0	0	0	0	0
ENSG00000005238.19	protein_coding	FAM214B	0	0	0	0	0	1	1	0	1	5	2	1	0
ENSG00000005243.9	protein_coding	COPZ2	0	0	0	0	1	0	0	0	3	1	0	0	0
ENSG00000005249.12	protein_coding	PRKAR2B	0	0	0	0	0	4	1	0	0	3	1	0	0
ENSG00000005302.17	protein_coding	MSL3	0	0	3	0	0	0	3	0	0	0	0	1	0
ENSG00000005339.13	protein_coding	CREBBP	2	0	5	0	5	0	4	3	10	12	8	9	1
ENSG00000005379.15	protein_coding	BZRAP1	0	1	1	0	0	0	0	1	0	1	1	0	0
ENSG00000005381.7	protein_coding	MPO	0	0	0	0	2	0	0	0	0	0	0	0	0
ENSG00000005421.8	protein_coding	PON1	0	0	0	0	0	0	0	0	0	0	0	0	0
ENSG00000005436.13	protein_coding	GCFC2	0	0	0	0	4	0	2	1	0	1	5	4	0
ENSG00000005448.16	protein_coding	WDR54	1	0	0	0	0	0	1	0	3	2	1	0	1
ENSG00000005469.11	protein_coding	CROT	0	0	0	0	0	0	1	0	0	2	0	1	0
ENSG00000005471.15	protein_coding	ABCB4	1	0	0	0	0	1	0	0	0	0	0	0	0
ENSG00000005483.19	protein_coding	KMT2E	0	0	0	1	9	10	3	2	6	10	2	5	0
ENSG00000005486.16	protein_coding	RHBDD2	0	0	0	0	0	0	0	1	3	0	0	3	0
ENSG00000005513.9	protein_coding	SOX8	0	0	0	0	0	0	2	1	0	0	0	1	0
ENSG00000005700.14	protein_coding	IBTK	3	0	1	0	2	0	11	3	11	15	3	5	0
ENSG00000005801.16	protein_coding	ZNF195	0	0	1	0	3	0	2	1	2	0	2	0	0
ENSG00000005810.17	protein_coding	MYCBP2	1	0	6	0	15	0	3	0	10	17	4	4	0
ENSG00000005812.10	protein_coding	FBXL3	1	0	0	0	0	0	0	2	0	2	4	3	0
ENSG00000005844.17	protein_coding	ITGAL	0	0	0	0	0	0	0	0	0	0	0	0	0
ENSG00000005882.11	protein_coding	PDK2	0	0	0	0	0	0	0	1	0	0	2	0	0
ENSG00000005884.17	protein_coding	ITGA3	0	0	0	4	13	2	9	6	11	28	9	17	0
ENSG00000005889.15	protein_coding	ZFX	5	1	10	9	32	0	11	4	7	1	8	8	0
ENSG00000005893.15	protein_coding	LAMP2	0	0	0	0	5	1	2	1	0	0	0	1	0
ENSG00000005961.17	protein_coding	ITGA2B	0	0	0	0	0	0	0	2	0	0	0	2	0
ENSG00000005981.12	protein_coding	ASB4	1	1	0	0	0	0	0	0	0	0	0	0	0
ENSG00000006007.11	protein_coding	GDE1	1	0	4	0	4	0	2	0	1	5	2	0	0
ENSG00000006015.17	protein_coding	C19orf60	0	0	0	0	0	0	2	0	0	0	0	0	0
ENSG00000006016.10	protein_coding	CRLF1	0	0	0	0	0	1	0	0	0	0	0	0	1
ENSG00000006025.11	protein_coding	OSBPL7	0	0	0	0	3	1	0	1	8	2	0	0	0
ENSG00000006042.11	protein_coding	TMEM98	0	0	0	0	0	0	0	0	5	4	3	2	0
ENSG00000006047.12	protein_coding	YBX2	0	0	0	0	0	0	0	0	0	0	0	0	0
ENSG00000006059.3	protein_coding	KRT33A	0	0	0	0	0	0	0	0	1	0	0	1	0
ENSG00000006062.13	protein_coding	MAP3K14	1	0	0	0	0	0	2	1	8	18	9	20	0
ENSG00000006071.11	protein_coding	ABCC8	0	0	3	0	1	0	0	0	0	0	1	0	0
ENSG00000006116.3	protein_coding	CACNG3	0	0	0	0	0	0	0	0	0	1	0	0	0
ENSG00000006118.14	protein_coding	TMEM132A	0	0	3	0	1	8	2	1	5	0	2	0	0
ENSG00000006125.16	protein_coding	AP2B1	7	4	12	4	10	11	11	3	13	19	4	3	3
ENSG00000006128.11	protein_coding	TAC1	0	0	0	0	0	0	0	0	0	0	0	0	0
ENSG00000006194.9	protein_coding	ZNF263	0	0	4	1	1	0	2	5	4	9	6	1	0
ENSG00000006210.6	protein_coding	CX3CL1	0	0	0	0	1	0	0	0	0	0	0	0	0
ENSG00000006282.20	protein_coding	SPATA20	1	0	2	0	0	0	1	1	7	10	8	4	0
ENSG00000006283.17	protein_coding	CACNA1G	0	1	1	0	0	4	0	12	7	7	7	5	0
ENSG00000006327.13	protein_coding	TNFRSF12A	0	0	0	0	15	0	4	12	33	19	10	17	0
ENSG00000006377.10	protein_coding	DLX6	0	1	0	2	0	0	0	0	0	0	1	2	0
ENSG00000006432.15	protein_coding	MAP3K9	0	0	1	3	8	8	1	4	0	3	6	3	0
ENSG00000006451.7	protein_coding	RALA	0	1	3	1	9	0	8	3	1	4	0	1	0
ENSG00000006453.13	protein_coding	BAIAP2L1	0	0	3	1	2	0	0	0	0	1	1	0	0
ENSG00000006459.10	protein_coding	KDM7A	1	0	0	0	4	0	0	0	0	1	1	0	0
ENSG00000006468.13	protein_coding	ETV1	0	0	0	0	1	0	0	0	1	0	0	0	0
ENSG00000006530.15	protein_coding	AGK	0	0	0	0	0	0	3	0	0	1	1	0	1
ENSG00000006534.15	protein_coding	ALDH3B1	0	0	0	2	2	0	1	0	3	7	0	0	0
ENSG00000006555.10	protein_coding	TTC22	0	0	0	0	0	0	0	0	0	0	0	0	0
ENSG00000006576.16	protein_coding	PHTF2	0	0	0	0	9	1	5	2	7	3	3	1	0
ENSG00000006606.8	protein_coding	CCL26	0	0	0	0	0	0	0	0	0	0	0	0	0
ENSG00000006607.13	protein_coding	FARP2	0	1	1	0	0	3	2	2	4	12	12	10	0
ENSG00000006611.15	protein_coding	USH1C	0	0	0	1	0	0	0	0	0	0	0	0	0
ENSG00000006625.17	protein_coding	GGCT	0	0	0	0	0	0	0	1	0	0	0	3	0
ENSG00000006634.7	protein_coding	DBF4	0	0	0	0	4	0	4	0	0	3	1	0	0
ENSG00000006638.11	protein_coding	TBXA2R	0	0	0	1	0	0	0	0	0	3	0	0	0
ENSG00000006652.13	protein_coding	IFRD1	1	0	0	5	2	0	0	0	0	1	0	1	0
ENSG00000006659.12	protein_coding	LGALS14	0	0	0	0	0	0	0	0	0	0	0	0	0
ENSG00000006695.10	protein_coding	COX10	1	0	0	0	0	0	0	0	3	1	0	1	0
ENSG00000006704.10	protein_coding	GTF2IRD1	0	0	2	4	0	0	2	0	0	0	1	2	0
ENSG00000006712.14	protein_coding	PAF1	1	0	1	3	1	0	2	1	8	2	2	1	0
ENSG00000006715.15	protein_coding	VPS41	0	0	0	0	0	0	2	3	3	0	1	0	0
ENSG00000006740.16	protein_coding	ARHGAP44	0	0	0	0	0	0	0	1	0	0	0	0	0
ENSG00000006744.18	protein_coding	ELAC2	1	0	2	0	0	0	3	1	10	1	5	1	0
ENSG00000006747.14	protein_coding	SCIN	1	0	1	0	0	0	0	0	0	0	0	0	0
ENSG00000006756.15	protein_coding	ARSD	0	1	1	0	1	0	0	0	0	0	0	0	0
ENSG00000006757.11	protein_coding	PNPLA4	0	0	0	0	0	0	0	0	1	0	0	0	0
ENSG00000006788.12	protein_coding	MYH13	1	2	3	0	1	0	0	0	0	0	0	0	0
ENSG00000006831.9	protein_coding	ADIPOR2	9	0	4	11	15	11	41	19	224	166	89	91	0
ENSG00000006837.11	protein_coding	CDKL3	0	0	0	0	0	0	0	0	1	0	2	0	0
ENSG00000007001.12	protein_coding	UPP2	0	0	0	0	0	0	0	0	0	0	0	0	0
ENSG00000007038.10	protein_coding	PRSS21	0	0	0	0	0	0	0	0	0	0	0	0	0
ENSG00000007047.14	protein_coding	MARK4	0	0	0	1	1	0	0	0	8	3	5	1	0
ENSG00000007062.11	protein_coding	PROM1	0	0	0	2	0	0	0	0	1	0	0	0	0
ENSG00000007080.10	protein_coding	CCDC124	0	0	2	2	4	0	0	1	1	0	2	1	0
ENSG00000007129.17	protein_coding	CEACAM21	3	2	3	2	1	0	0	0	0	0	0	0	2
ENSG00000007168.12	protein_coding	PAFAH1B1	8	2	9	1	22	23	8	1	11	9	9	8	0
ENSG00000007171.16	protein_coding	NOS2	1	0	0	0	0	0	0	0	0	0	0	0	0
ENSG00000007174.17	protein_coding	DNAH9	0	1	0	2	1	0	0	0	1	2	1	0	0
ENSG00000007202.14	protein_coding	KIAA0100	2	2	3	1	11	0	16	6	12	5	6	2	2
ENSG00000007216.14	protein_coding	SLC13A2	0	0	0	0	0	0	0	0	0	0	0	0	0
ENSG00000007237.18	protein_coding	GAS7	0	0	0	0	0	0	1	0	0	0	0	0	0
ENSG00000007255.10	protein_coding	TRAPPC6A	0	0	0	0	0	0	0	1	0	2	0	0	0
ENSG00000007264.13	protein_coding	MATK	0	0	0	0	0	0	1	0	0	0	0	0	0
ENSG00000007306.14	protein_coding	CEACAM7	0	0	0	0	0	0	0	0	0	0	0	0	1
ENSG00000007312.12	protein_coding	CD79B	0	0	0	0	1	0	0	0	0	0	0	0	0
ENSG00000007314.11	protein_coding	SCN4A	0	0	0	0	0	0	0	0	3	1	1	1	0
ENSG00000007341.18	protein_coding	ST7L	1	0	0	0	0	0	0	1	16	7	0	3	0
ENSG00000007350.16	protein_coding	TKTL1	0	0	0	0	0	0	0	0	0	0	0	0	0
ENSG00000007372.20	protein_coding	PAX6	0	0	0	0	0	0	0	0	0	1	0	1	0
ENSG00000007376.7	protein_coding	RPUSD1	0	1	2	0	0	0	0	1	0	0	0	0	0
ENSG00000007384.15	protein_coding	RHBDF1	0	0	0	0	0	0	0	0	4	0	2	0	0
ENSG00000007392.16	protein_coding	LUC7L	0	0	0	0	0	0	2	2	2	0	4	3	0
ENSG00000007402.11	protein_coding	CACNA2D2	1	0	0	0	0	0	0	0	0	0	1	0	0
ENSG00000007516.13	protein_coding	BAIAP3	0	0	0	0	0	0	0	2	0	3	0	0	0
ENSG00000007520.3	protein_coding	TSR3	1	0	0	0	4	0	1	1	0	0	1	0	0
ENSG00000007541.15	protein_coding	PIGQ	0	0	3	1	0	2	0	1	3	2	2	0	0
ENSG00000007545.15	protein_coding	CRAMP1	1	0	1	0	10	0	0	0	2	0	0	1	0
ENSG00000007866.18	protein_coding	TEAD3	0	1	2	2	0	0	0	0	5	7	2	2	0
ENSG00000007908.15	protein_coding	SELE	1	0	0	0	0	0	0	0	0	0	0	0	0
ENSG00000007923.15	protein_coding	DNAJC11	0	1	1	0	3	0	1	3	1	1	1	3	0
ENSG00000007933.12	protein_coding	FMO3	0	0	0	0	0	0	1	1	1	2	0	0	0
ENSG00000007944.14	protein_coding	MYLIP	0	0	2	1	0	0	0	1	3	0	1	2	0
ENSG00000007952.17	protein_coding	NOX1	0	0	0	1	0	0	0	0	0	0	0	0	0
ENSG00000007968.6	protein_coding	E2F2	0	0	0	0	1	0	0	0	0	0	1	1	0
ENSG00000008018.8	protein_coding	PSMB1	0	0	1	0	5	3	4	2	3	3	5	0	0
ENSG00000008056.12	protein_coding	SYN1	0	0	1	0	0	0	0	0	0	0	0	0	0
ENSG00000008083.13	protein_coding	JARID2	0	1	0	0	0	0	0	1	8	4	2	7	0
ENSG00000008086.10	protein_coding	CDKL5	3	0	0	0	4	1	1	0	1	0	0	0	1
ENSG00000008118.9	protein_coding	CAMK1G	0	0	0	0	0	0	1	0	1	1	1	0	0
ENSG00000008128.22	protein_coding	CDK11A	1	0	0	0	0	0	0	1	1	0	0	7	0
ENSG00000008130.15	protein_coding	NADK	0	2	2	0	1	0	1	4	4	2	2	5	0
ENSG00000008196.12	protein_coding	TFAP2B	0	0	0	0	0	0	0	0	0	0	0	0	0
ENSG00000008197.4	protein_coding	TFAP2D	0	0	0	0	0	0	0	0	0	0	0	0	0
ENSG00000008226.19	protein_coding	DLEC1	0	0	0	0	0	0	0	0	0	0	1	0	0
ENSG00000008256.15	protein_coding	CYTH3	2	0	2	0	13	6	3	1	1	1	5	0	0
ENSG00000008277.14	protein_coding	ADAM22	0	0	0	2	0	4	1	0	0	0	1	0	1
ENSG00000008282.8	protein_coding	SYPL1	2	1	0	0	0	5	10	2	0	3	4	3	0
ENSG00000008283.15	protein_coding	CYB561	0	0	0	0	3	0	1	1	0	5	1	0	0
ENSG00000008294.20	protein_coding	SPAG9	1	1	5	2	5	3	4	4	10	2	0	3	0
ENSG00000008300.14	protein_coding	CELSR3	0	0	1	0	0	0	0	1	0	3	1	0	0
ENSG00000008311.14	protein_coding	AASS	0	0	3	0	0	0	1	1	0	0	0	1	0
ENSG00000008323.15	protein_coding	PLEKHG6	0	0	0	0	0	0	0	0	0	2	1	1	0
ENSG00000008324.10	protein_coding	SS18L2	0	0	0	0	0	0	2	1	7	9	2	1	0
ENSG00000008382.15	protein_coding	MPND	0	0	0	0	4	0	0	0	0	0	0	0	0
ENSG00000008394.12	protein_coding	MGST1	1	1	0	0	11	0	5	2	5	0	1	1	0
ENSG00000008405.11	protein_coding	CRY1	0	1	0	1	3	0	3	1	1	5	2	2	0
ENSG00000008438.4	protein_coding	PGLYRP1	0	0	0	0	0	0	0	0	0	0	0	0	0
ENSG00000008441.16	protein_coding	NFIX	5	7	8	22	45	9	4	3	4	9	4	1	0
ENSG00000008513.14	protein_coding	ST3GAL1	0	0	1	2	2	0	1	2	5	0	0	1	0
ENSG00000008516.16	protein_coding	MMP25	0	0	0	0	0	0	0	0	0	0	1	0	0
ENSG00000008517.16	protein_coding	IL32	1	1	1	0	0	0	5	0	1	0	0	0	0
ENSG00000008710.17	protein_coding	PKD1	2	0	1	0	0	0	5	5	6	27	6	5	0
ENSG00000008735.13	protein_coding	MAPK8IP2	0	0	2	0	0	0	0	0	0	0	0	0	0
ENSG00000008838.17	protein_coding	MED24	0	2	0	0	1	0	0	0	2	6	9	5	0
ENSG00000008853.16	protein_coding	RHOBTB2	0	0	0	0	0	1	1	0	4	1	0	1	0
ENSG00000008869.11	protein_coding	HEATR5B	0	0	1	0	1	0	1	0	0	0	1	0	1
ENSG00000008952.16	protein_coding	SEC62	3	1	2	0	2	0	5	1	1	2	4	5	0
ENSG00000008988.9	protein_coding	RPS20	3	0	2	7	11	0	22	12	14	17	10	1	0
ENSG00000009307.15	protein_coding	CSDE1	16	7	30	26	48	14	44	7	21	25	26	10	0
ENSG00000009335.17	protein_coding	UBE3C	5	2	7	4	16	1	4	7	8	9	4	1	0
ENSG00000009413.15	protein_coding	REV3L	2	0	0	4	11	4	3	4	2	5	1	8	0
ENSG00000009694.13	protein_coding	TENM1	2	1	1	9	14	13	1	2	5	29	15	10	0
ENSG00000009709.11	protein_coding	PAX7	0	0	1	0	0	0	0	0	0	0	0	0	0
ENSG00000009724.16	protein_coding	MASP2	0	0	0	0	0	0	0	0	0	0	0	1	0
ENSG00000009765.14	protein_coding	IYD	0	0	0	3	0	0	0	0	0	0	0	0	0
ENSG00000009780.15	protein_coding	FAM76A	0	0	0	0	0	0	1	0	4	0	2	2	0
ENSG00000009790.14	protein_coding	TRAF3IP3	0	0	0	0	0	0	0	0	0	0	0	0	0
ENSG00000009830.11	protein_coding	POMT2	0	0	0	0	3	0	6	2	1	1	4	4	0
ENSG00000009844.15	protein_coding	VTA1	2	0	3	0	1	2	0	2	1	1	6	1	0
ENSG00000009950.15	protein_coding	MLXIPL	0	0	0	0	0	0	0	0	0	0	0	0	0
ENSG00000009954.10	protein_coding	BAZ1B	4	2	3	12	27	2	14	5	16	22	20	11	0
ENSG00000010017.12	protein_coding	RANBP9	0	2	1	0	3	0	3	1	1	10	2	1	0
ENSG00000010030.13	protein_coding	ETV7	0	0	0	0	1	0	0	0	0	0	0	0	0
ENSG00000010072.15	protein_coding	SPRTN	0	1	2	2	6	0	1	1	0	6	3	1	0
ENSG00000010165.19	protein_coding	METTL13	0	1	0	1	1	0	1	0	4	0	0	1	0
ENSG00000010219.13	protein_coding	DYRK4	0	0	0	0	3	0	0	0	0	0	0	0	0
ENSG00000010244.16	protein_coding	ZNF207	1	2	3	0	4	0	8	4	3	19	1	2	0
ENSG00000010256.10	protein_coding	UQCRC1	2	0	1	0	4	0	7	1	5	7	3	3	0
ENSG00000010270.13	protein_coding	STARD3NL	0	1	0	0	0	0	3	0	0	5	1	3	0
ENSG00000010278.11	protein_coding	CD9	0	0	1	0	4	0	3	2	2	0	1	2	0
ENSG00000010282.14	protein_coding	HHATL	0	0	0	0	3	0	0	0	0	0	0	0	0
ENSG00000010292.12	protein_coding	NCAPD2	2	0	5	2	2	7	6	13	7	15	4	3	0
ENSG00000010295.19	protein_coding	IFFO1	0	0	0	0	0	0	2	6	5	2	2	5	0
ENSG00000010310.8	protein_coding	GIPR	0	0	0	0	0	0	0	0	0	0	0	2	0
ENSG00000010318.19	protein_coding	PHF7	0	0	0	0	0	1	0	1	0	1	2	1	0
ENSG00000010319.6	protein_coding	SEMA3G	0	1	0	0	0	0	0	0	0	0	0	0	0
ENSG00000010322.15	protein_coding	NISCH	0	0	0	5	0	0	1	1	12	10	8	3	0
ENSG00000010327.10	protein_coding	STAB1	0	0	0	0	0	0	0	0	0	1	1	1	0
ENSG00000010361.13	protein_coding	FUZ	0	0	1	1	0	0	1	0	1	2	3	1	0
ENSG00000010379.15	protein_coding	SLC6A13	1	0	0	0	0	0	0	0	0	0	0	0	0
ENSG00000010404.17	protein_coding	IDS	0	0	0	6	2	0	3	4	4	10	9	4	0
ENSG00000010438.16	protein_coding	PRSS3	0	0	0	0	0	0	0	0	0	0	1	0	0
ENSG00000010539.11	protein_coding	ZNF200	0	0	0	0	0	0	2	1	1	0	1	0	0
ENSG00000010610.9	protein_coding	CD4	0	0	0	0	0	0	0	0	0	0	1	0	0
ENSG00000010626.14	protein_coding	LRRC23	0	0	0	0	0	0	1	0	0	0	1	0	0
ENSG00000010671.15	protein_coding	BTK	0	0	0	0	0	0	0	0	0	0	0	0	0
ENSG00000010704.18	protein_coding	HFE	0	0	3	1	0	0	0	0	2	0	0	1	0
ENSG00000010803.16	protein_coding	SCMH1	0	0	0	3	3	0	0	0	1	1	0	2	0
ENSG00000010810.17	protein_coding	FYN	0	0	4	4	0	0	0	1	5	0	1	0	0
ENSG00000010818.8	protein_coding	HIVEP2	0	1	0	0	4	0	2	0	5	0	2	1	0
ENSG00000010932.15	protein_coding	FMO1	0	0	0	0	0	0	0	0	0	0	0	0	0
ENSG00000011007.12	protein_coding	TCEB3	0	0	2	1	6	0	2	4	4	1	4	2	0
ENSG00000011009.10	protein_coding	LYPLA2	1	0	0	0	0	2	1	0	1	0	4	0	0
ENSG00000011021.21	protein_coding	CLCN6	0	0	2	0	1	0	1	4	8	11	4	2	0
ENSG00000011028.13	protein_coding	MRC2	0	0	1	0	0	0	3	1	0	0	0	0	0
ENSG00000011052.21	protein_coding	NME1-NME2	0	0	0	0	0	0	0	0	0	0	0	0	0
ENSG00000011083.8	protein_coding	SLC6A7	0	0	2	0	0	0	0	0	0	0	1	0	0
ENSG00000011105.11	protein_coding	TSPAN9	0	1	1	3	0	0	2	2	0	1	1	0	0
ENSG00000011114.14	protein_coding	BTBD7	7	3	18	20	56	9	8	8	15	17	23	21	0
ENSG00000011132.11	protein_coding	APBA3	0	0	0	0	0	0	0	0	0	4	1	0	0
ENSG00000011143.16	protein_coding	MKS1	0	0	0	0	0	0	0	0	5	11	2	3	0
ENSG00000011198.7	protein_coding	ABHD5	0	0	0	0	4	0	2	1	9	2	0	1	0
ENSG00000011201.10	protein_coding	ANOS1	0	0	1	0	0	0	0	0	0	0	0	1	0
ENSG00000011243.17	protein_coding	AKAP8L	0	0	0	0	0	0	2	2	2	0	2	0	0
ENSG00000011258.15	protein_coding	MBTD1	3	0	7	1	13	7	3	1	9	2	8	2	0
ENSG00000011260.13	protein_coding	UTP18	0	0	0	0	3	0	1	1	3	17	3	4	0
ENSG00000011275.18	protein_coding	RNF216	0	1	2	0	0	0	2	0	5	1	0	0	0
ENSG00000011295.15	protein_coding	TTC19	1	0	1	0	6	3	4	1	10	13	7	5	0
ENSG00000011304.17	protein_coding	PTBP1	4	0	8	2	1	0	12	5	19	21	11	11	0
ENSG00000011332.19	protein_coding	DPF1	0	0	0	0	0	0	0	0	0	2	2	3	0
ENSG00000011347.9	protein_coding	SYT7	0	0	0	1	1	0	0	0	0	0	0	0	0
ENSG00000011376.9	protein_coding	LARS2	6	0	2	0	3	0	3	3	3	1	1	0	0
ENSG00000011405.13	protein_coding	PIK3C2A	1	0	6	0	10	8	8	8	13	7	8	15	0
ENSG00000011422.11	protein_coding	PLAUR	0	0	3	2	4	0	3	3	13	14	8	3	0
ENSG00000011426.10	protein_coding	ANLN	1	0	8	0	18	0	11	2	11	23	8	9	0
ENSG00000011451.17	protein_coding	WIZ	0	0	1	2	0	0	1	1	0	0	1	0	0
ENSG00000011454.16	protein_coding	RABGAP1	0	1	3	1	5	4	4	2	1	3	4	6	0
ENSG00000011465.16	protein_coding	DCN	0	0	0	0	0	0	0	0	1	0	0	0	0
ENSG00000011478.11	protein_coding	QPCTL	1	0	0	0	0	0	0	0	4	2	1	1	0
ENSG00000011485.14	protein_coding	PPP5C	0	1	0	0	4	0	0	2	3	5	2	2	0
ENSG00000011523.13	protein_coding	CEP68	0	0	0	0	0	0	0	3	1	0	2	0	0
ENSG00000011566.14	protein_coding	MAP4K3	1	0	0	0	0	0	2	0	3	0	0	4	0
ENSG00000011590.13	protein_coding	ZBTB32	0	0	0	0	0	0	1	0	4	1	0	2	0
ENSG00000011600.11	protein_coding	TYROBP	0	1	0	0	0	0	0	0	0	0	0	0	1
ENSG00000011638.10	protein_coding	TMEM159	0	0	1	0	0	0	1	1	0	0	0	0	0
ENSG00000011677.12	protein_coding	GABRA3	0	0	0	0	0	0	2	0	0	2	0	2	0
ENSG00000012048.20	protein_coding	BRCA1	7	5	7	2	15	10	3	3	9	7	6	4	2
ENSG00000012061.15	protein_coding	ERCC1	1	0	1	3	0	0	4	6	14	16	1	6	0
ENSG00000012124.14	protein_coding	CD22	0	0	0	0	1	0	1	0	0	0	0	0	0
ENSG00000012171.17	protein_coding	SEMA3B	2	1	0	0	0	0	2	1	3	2	2	1	0
ENSG00000012174.11	protein_coding	MBTPS2	0	0	0	0	5	4	7	0	0	0	1	0	0
ENSG00000012211.12	protein_coding	PRICKLE3	0	0	0	0	0	0	2	0	3	0	0	2	0
ENSG00000012223.12	protein_coding	LTF	0	0	0	0	0	0	0	0	0	0	0	0	0
ENSG00000012232.8	protein_coding	EXTL3	2	1	5	2	8	4	2	1	2	3	0	5	0
ENSG00000012504.13	protein_coding	NR1H4	1	0	0	1	0	0	0	0	0	0	0	0	0
ENSG00000012660.13	protein_coding	ELOVL5	4	2	5	7	9	0	5	0	0	0	0	1	0
ENSG00000012779.10	protein_coding	ALOX5	0	0	0	0	0	0	0	0	0	0	0	0	0
ENSG00000012817.15	protein_coding	KDM5D	0	0	0	0	3	0	1	0	1	0	2	0	0
ENSG00000012822.15	protein_coding	CALCOCO1	0	1	1	0	2	0	2	1	2	1	0	0	0
ENSG00000012963.13	protein_coding	UBR7	0	0	0	0	4	0	1	3	1	1	8	6	0
ENSG00000012983.11	protein_coding	MAP4K5	0	1	3	0	6	0	5	3	10	0	3	5	0
ENSG00000013016.14	protein_coding	EHD3	0	0	0	0	2	3	0	0	4	0	0	0	0
ENSG00000013275.7	protein_coding	PSMC4	4	1	0	0	1	0	12	4	11	11	8	3	0
ENSG00000013288.8	protein_coding	MAN2B2	0	0	0	0	2	0	1	1	9	4	2	2	0
ENSG00000013293.5	protein_coding	SLC7A14	0	0	0	0	0	0	0	0	0	0	0	0	1
ENSG00000013297.10	protein_coding	CLDN11	0	0	1	0	3	1	1	3	3	5	3	3	0
ENSG00000013306.15	protein_coding	SLC25A39	0	0	3	0	3	2	2	0	10	4	3	2	0
ENSG00000013364.18	protein_coding	MVP	0	0	0	0	1	0	1	3	5	7	3	4	0
ENSG00000013374.15	protein_coding	NUB1	0	0	0	0	4	0	2	0	0	0	0	0	0
ENSG00000013375.15	protein_coding	PGM3	0	0	1	0	2	1	0	2	7	4	3	0	0
ENSG00000013392.7	protein_coding	RWDD2A	7	77	3	0	9	9	0	1	0	5	0	7	75
ENSG00000013441.15	protein_coding	CLK1	4	0	1	6	12	4	3	1	11	11	7	5	0
ENSG00000013503.9	protein_coding	POLR3B	0	0	0	0	15	2	2	2	10	3	3	1	0
ENSG00000013523.9	protein_coding	ANGEL1	0	0	0	0	1	0	0	0	2	1	0	1	0
ENSG00000013561.17	protein_coding	RNF14	1	3	5	8	11	0	3	3	16	1	5	2	0
ENSG00000013563.13	protein_coding	DNASE1L1	0	0	1	0	0	0	1	0	3	1	0	1	0
ENSG00000013573.16	protein_coding	DDX11	1	1	3	2	2	0	16	6	18	4	8	6	0
ENSG00000013583.8	protein_coding	HEBP1	0	0	0	3	0	0	3	1	0	1	0	3	0
ENSG00000013588.5	protein_coding	GPRC5A	13	4	13	8	31	7	33	19	37	50	16	15	0
ENSG00000013619.13	protein_coding	MAMLD1	1	0	5	0	1	6	1	0	4	3	2	0	0
ENSG00000013725.14	protein_coding	CD6	0	0	1	0	0	0	0	0	0	0	1	0	0
ENSG00000013810.18	protein_coding	TACC3	0	0	3	3	1	2	6	1	5	10	1	4	0
ENSG00000014123.9	protein_coding	UFL1	0	0	1	3	6	3	1	1	4	6	2	7	0
ENSG00000014138.8	protein_coding	POLA2	0	3	2	0	3	0	2	2	8	8	2	2	1
ENSG00000014164.6	protein_coding	ZC3H3	0	0	0	0	0	0	1	1	0	2	3	1	0
ENSG00000014216.15	protein_coding	CAPN1	0	0	0	0	3	1	2	2	0	1	5	2	0
ENSG00000014257.15	protein_coding	ACPP	0	0	0	0	0	0	0	0	0	0	0	0	0
ENSG00000014641.17	protein_coding	MDH1	0	0	0	7	3	0	2	3	3	4	2	2	0
ENSG00000014824.13	protein_coding	SLC30A9	3	0	5	0	13	0	4	2	5	3	3	0	0
ENSG00000014914.19	protein_coding	MTMR11	0	0	0	0	0	0	0	2	0	5	0	0	0
ENSG00000014919.12	protein_coding	COX15	1	0	3	0	0	0	3	1	7	1	1	0	0
ENSG00000015133.18	protein_coding	CCDC88C	1	0	1	0	10	0	0	0	2	2	0	0	0
ENSG00000015153.14	protein_coding	YAF2	0	0	1	0	0	1	2	1	0	2	3	1	0
ENSG00000015171.18	protein_coding	ZMYND11	3	4	5	2	26	2	7	2	6	7	4	3	0
ENSG00000015285.10	protein_coding	WAS	0	0	0	0	0	0	1	0	0	0	0	0	0
ENSG00000015413.9	protein_coding	DPEP1	0	0	0	0	0	0	0	0	0	0	0	0	0
ENSG00000015475.18	protein_coding	BID	0	0	1	0	0	0	1	0	1	0	0	0	0
ENSG00000015479.17	protein_coding	MATR3	0	0	0	0	0	0	2	0	0	0	3	3	0
ENSG00000015520.14	protein_coding	NPC1L1	0	0	1	0	0	0	0	0	0	0	0	0	0
ENSG00000015532.9	protein_coding	XYLT2	0	0	0	0	3	0	1	0	6	1	1	1	0
ENSG00000015568.12	protein_coding	RGPD5	2	0	2	0	10	7	1	0	6	8	3	2	0
ENSG00000015592.16	protein_coding	STMN4	0	0	0	0	0	0	0	0	0	0	0	0	0
ENSG00000015676.17	protein_coding	NUDCD3	0	0	0	0	0	1	0	0	1	4	0	1	0
ENSG00000016082.14	protein_coding	ISL1	0	0	1	0	0	0	0	0	0	2	0	0	0
ENSG00000016391.10	protein_coding	CHDH	0	0	0	0	0	0	0	0	0	0	0	1	0
ENSG00000016402.13	protein_coding	IL20RA	0	0	0	0	0	0	0	0	0	0	0	0	0
ENSG00000016490.15	protein_coding	CLCA1	0	0	0	0	0	0	0	0	0	0	0	0	0
ENSG00000016602.9	protein_coding	CLCA4	0	0	0	0	0	0	0	0	0	0	0	0	0
ENSG00000016864.16	protein_coding	GLT8D1	0	0	0	2	0	0	1	1	1	3	2	1	0
ENSG00000017260.19	protein_coding	ATP2C1	0	1	0	6	5	0	7	4	5	11	3	1	0
ENSG00000017427.15	protein_coding	IGF1	0	0	0	0	0	0	0	0	0	0	0	0	0
ENSG00000017483.14	protein_coding	SLC38A5	0	0	3	0	0	0	1	2	1	0	0	0	0
ENSG00000017797.11	protein_coding	RALBP1	1	1	3	2	3	0	6	1	1	13	1	3	0
ENSG00000018189.12	protein_coding	RUFY3	0	0	3	0	1	0	5	0	3	5	3	0	0
ENSG00000018236.14	protein_coding	CNTN1	0	0	0	0	0	0	0	0	1	0	0	0	0
ENSG00000018280.16	protein_coding	SLC11A1	0	0	0	1	0	0	0	1	0	0	0	0	0
ENSG00000018408.14	protein_coding	WWTR1	2	2	2	2	8	2	1	4	4	6	4	6	0
ENSG00000018510.12	protein_coding	AGPS	1	0	1	0	0	0	2	1	11	1	6	0	0
ENSG00000018607.6	unprocessed_pseudogene	ZNF806	0	0	0	0	0	0	0	0	0	0	0	0	0
ENSG00000018610.13	protein_coding	CXorf56	0	0	2	7	2	0	1	1	0	0	0	0	0
ENSG00000018625.14	protein_coding	ATP1A2	0	0	0	0	0	0	0	0	0	2	0	0	0
ENSG00000018699.11	protein_coding	TTC27	0	0	4	2	3	6	3	2	2	2	3	3	0
ENSG00000018869.16	protein_coding	ZNF582	0	0	0	0	0	0	2	0	5	3	3	3	0
ENSG00000019102.11	protein_coding	VSIG2	0	0	0	0	0	0	0	0	0	0	0	0	0
ENSG00000019144.16	protein_coding	PHLDB1	0	0	0	0	4	0	0	0	0	0	1	3	0
ENSG00000019169.10	protein_coding	MARCO	0	0	0	0	0	0	0	0	0	0	0	0	0
ENSG00000019186.9	protein_coding	CYP24A1	3	1	0	0	0	0	4	1	0	5	2	1	0
ENSG00000019485.12	protein_coding	PRDM11	0	0	11	1	0	0	0	0	1	5	1	4	1
ENSG00000019505.7	protein_coding	SYT13	0	0	0	0	0	0	0	0	0	0	0	0	0
ENSG00000019549.8	protein_coding	SNAI2	0	0	1	0	4	0	2	2	2	4	4	2	0
ENSG00000019582.14	protein_coding	CD74	5	4	0	4	17	0	0	1	0	0	0	0	0
ENSG00000019991.15	protein_coding	HGF	0	0	0	0	0	0	0	0	0	0	0	0	0
ENSG00000019995.6	protein_coding	ZRANB1	1	1	3	6	1	0	1	1	3	1	3	5	0
ENSG00000020129.15	protein_coding	NCDN	0	0	0	0	5	0	0	1	5	5	0	0	0
ENSG00000020181.17	protein_coding	ADGRA2	0	0	0	0	0	0	0	0	0	1	0	0	0
ENSG00000020219.9	processed_pseudogene	CCT8L1P	0	0	0	0	0	0	0	0	0	0	0	0	0
ENSG00000020256.19	protein_coding	ZFP64	1	1	4	0	1	0	7	1	3	9	4	0	1
ENSG00000020426.10	protein_coding	MNAT1	0	0	0	0	0	0	3	1	4	0	0	1	0
ENSG00000020577.13	protein_coding	SAMD4A	15	3	35	25	67	9	3	2	9	9	13	13	1
ENSG00000020633.18	protein_coding	RUNX3	0	0	1	0	0	0	0	0	0	0	0	1	0
ENSG00000020922.12	protein_coding	MRE11A	0	1	6	0	0	0	4	0	2	4	0	0	0
ENSG00000021300.13	protein_coding	PLEKHB1	0	0	0	0	0	0	0	0	0	0	0	0	0
ENSG00000021355.12	protein_coding	SERPINB1	0	0	0	0	0	1	2	0	4	7	1	1	0
ENSG00000021461.16	protein_coding	CYP3A43	0	0	0	0	0	0	0	0	0	0	0	0	0
ENSG00000021488.12	protein_coding	SLC7A9	0	0	0	0	0	0	0	0	0	0	0	0	0
ENSG00000021574.11	protein_coding	SPAST	0	0	3	0	4	0	2	2	3	2	3	0	0
ENSG00000021645.18	protein_coding	NRXN3	0	0	2	3	0	0	0	0	3	4	7	0	0
ENSG00000021762.19	protein_coding	OSBPL5	0	0	0	0	0	0	1	0	1	0	1	2	0
ENSG00000021776.10	protein_coding	AQR	1	0	1	1	1	2	7	2	3	0	5	2	0
ENSG00000021826.14	protein_coding	CPS1	0	0	0	0	0	0	0	0	0	5	1	1	0
ENSG00000021852.12	protein_coding	C8B	0	0	1	0	0	0	0	0	0	0	0	0	0
ENSG00000022267.16	protein_coding	FHL1	0	0	0	0	2	0	0	0	0	0	0	0	0
ENSG00000022277.12	protein_coding	RTFDC1	2	0	0	0	3	0	2	1	3	3	2	2	0
ENSG00000022355.15	protein_coding	GABRA1	0	0	0	1	0	0	0	0	0	0	0	0	0
ENSG00000022556.15	protein_coding	NLRP2	1	0	0	0	0	0	0	0	0	0	0	1	0
ENSG00000022567.9	protein_coding	SLC45A4	1	0	0	1	5	0	0	0	0	0	0	0	0
ENSG00000022840.15	protein_coding	RNF10	1	2	0	0	1	0	5	3	4	5	2	2	0
ENSG00000022976.15	protein_coding	ZNF839	0	0	4	0	0	0	1	0	2	0	0	0	0
ENSG00000023041.11	protein_coding	ZDHHC6	0	0	0	0	2	0	0	0	0	3	0	0	0
ENSG00000023171.14	protein_coding	GRAMD1B	0	0	0	0	0	0	1	0	1	0	3	2	0
ENSG00000023191.16	protein_coding	RNH1	2	1	5	0	3	0	1	4	1	2	2	1	0
ENSG00000023228.13	protein_coding	NDUFS1	1	0	3	4	3	0	7	2	2	14	1	1	0
ENSG00000023287.12	protein_coding	RB1CC1	1	0	5	0	13	5	7	0	9	5	4	0	0
ENSG00000023318.7	protein_coding	ERP44	2	0	1	3	2	0	0	1	1	2	4	1	0
ENSG00000023330.14	protein_coding	ALAS1	0	0	0	0	4	1	1	1	5	5	3	5	0
ENSG00000023445.13	protein_coding	BIRC3	4	0	5	6	16	0	4	0	11	0	13	1	0
ENSG00000023516.8	protein_coding	AKAP11	0	0	1	0	6	2	21	0	1	8	15	1	0
ENSG00000023572.8	protein_coding	GLRX2	0	0	0	0	0	0	1	3	10	4	1	4	0
ENSG00000023608.4	protein_coding	SNAPC1	3	0	3	0	0	0	12	8	4	8	19	13	0
ENSG00000023697.12	protein_coding	DERA	2	0	3	2	6	2	3	2	0	1	5	1	0
ENSG00000023734.10	protein_coding	STRAP	9	4	20	9	76	31	27	14	7	21	7	9	0
ENSG00000023839.10	protein_coding	ABCC2	0	0	0	0	0	0	0	2	1	4	0	0	0
ENSG00000023892.10	protein_coding	DEF6	1	0	0	0	0	0	0	0	0	1	0	0	0
ENSG00000023902.13	protein_coding	PLEKHO1	0	0	1	0	3	0	4	3	8	11	0	0	0
ENSG00000023909.9	protein_coding	GCLM	0	0	2	0	3	0	6	0	0	2	1	0	0
ENSG00000024048.10	protein_coding	UBR2	0	0	0	1	7	0	2	3	0	5	6	1	0
ENSG00000024422.11	protein_coding	EHD2	1	1	3	4	10	0	0	3	12	11	2	0	0
ENSG00000024526.16	protein_coding	DEPDC1	0	1	2	0	4	0	5	0	2	9	4	3	0
ENSG00000024862.16	protein_coding	CCDC28A	0	0	0	0	1	0	0	0	0	0	0	4	0
ENSG00000025039.14	protein_coding	RRAGD	0	0	1	0	0	0	0	1	0	0	0	0	0
ENSG00000025156.12	protein_coding	HSF2	0	0	0	0	0	0	0	0	7	0	0	0	0
ENSG00000025293.15	protein_coding	PHF20	4	1	7	3	8	5	3	5	6	3	11	5	0
ENSG00000025423.11	protein_coding	HSD17B6	0	0	0	0	0	0	0	0	0	0	0	0	0
ENSG00000025434.18	protein_coding	NR1H3	0	0	1	0	0	0	0	0	1	3	1	0	1
ENSG00000025708.13	protein_coding	TYMP	0	0	0	0	0	0	0	1	0	2	0	0	0
ENSG00000025770.18	protein_coding	NCAPH2	0	0	2	0	0	1	2	8	9	15	1	2	0
ENSG00000025772.7	protein_coding	TOMM34	1	0	3	0	0	6	7	4	17	15	5	4	0
ENSG00000025796.13	protein_coding	SEC63	1	0	0	0	3	0	2	1	0	0	5	0	0
ENSG00000025800.13	protein_coding	KPNA6	3	0	2	0	15	0	6	1	8	5	4	14	0
ENSG00000026025.13	protein_coding	VIM	18	6	40	8	61	0	298	443	956	713	272	234	0
ENSG00000026036.21	protein_coding	RTEL1-TNFRSF6B	0	0	0	0	0	0	0	2	2	0	4	3	0
ENSG00000026103.19	protein_coding	FAS	2	0	0	6	0	0	1	0	0	4	0	0	0
ENSG00000026297.15	protein_coding	RNASET2	0	0	0	1	0	5	0	0	0	2	1	0	0
ENSG00000026508.16	protein_coding	CD44	3	0	12	2	19	7	36	9	10	23	16	16	0
ENSG00000026559.13	protein_coding	KCNG1	0	0	0	0	0	0	0	0	0	0	0	0	0
ENSG00000026652.13	protein_coding	AGPAT4	0	0	0	0	0	0	0	0	0	2	0	3	0
ENSG00000026751.16	protein_coding	SLAMF7	0	0	0	0	0	0	0	0	0	2	0	0	0
ENSG00000026950.16	protein_coding	BTN3A1	0	0	0	0	2	0	0	0	0	0	0	0	0
ENSG00000027001.9	protein_coding	MIPEP	1	0	0	0	0	0	0	0	0	0	1	0	0
ENSG00000027075.13	protein_coding	PRKCH	0	0	0	0	0	0	0	0	1	0	0	2	0
ENSG00000027644.4	protein_coding	INSRR	0	0	0	0	0	0	0	0	0	0	0	0	0
ENSG00000027697.12	protein_coding	IFNGR1	1	0	0	0	1	0	2	0	1	2	3	0	0
ENSG00000027847.13	protein_coding	B4GALT7	0	0	0	0	2	0	0	1	0	0	1	0	0
ENSG00000027869.11	protein_coding	SH2D2A	0	0	0	0	0	0	0	0	0	0	0	0	0
ENSG00000028116.16	protein_coding	VRK2	0	0	0	0	4	0	0	0	3	0	3	2	0
ENSG00000028137.16	protein_coding	TNFRSF1B	0	0	0	0	0	0	0	0	0	0	0	0	0
ENSG00000028203.17	protein_coding	VEZT	1	0	1	0	8	0	4	2	1	10	2	2	0
ENSG00000028277.20	protein_coding	POU2F2	0	0	1	0	0	0	2	0	6	4	1	1	0
ENSG00000028310.17	protein_coding	BRD9	1	0	3	1	25	7	0	3	8	14	4	4	0
ENSG00000028528.14	protein_coding	SNX1	0	0	0	3	3	3	1	1	5	3	2	3	0
ENSG00000028839.9	protein_coding	TBPL1	0	0	1	1	1	1	0	0	1	2	2	0	0
ENSG00000029153.14	protein_coding	ARNTL2	1	0	5	0	14	0	22	5	22	12	7	5	0
ENSG00000029363.15	protein_coding	BCLAF1	3	0	11	0	17	6	16	2	8	7	4	7	0
ENSG00000029364.11	protein_coding	SLC39A9	1	1	8	2	14	4	3	3	1	19	5	4	0
ENSG00000029534.19	protein_coding	ANK1	0	0	6	0	0	0	0	0	4	0	1	0	0
ENSG00000029559.6	protein_coding	IBSP	0	0	0	0	0	0	0	0	0	0	0	1	0
ENSG00000029639.10	protein_coding	TFB1M	0	0	1	1	0	0	0	0	2	0	0	2	0
ENSG00000029725.16	protein_coding	RABEP1	1	0	1	1	5	0	2	4	3	2	1	4	0
ENSG00000029993.14	protein_coding	HMGB3	3	0	8	0	2	0	3	0	0	0	1	1	0
ENSG00000030066.13	protein_coding	NUP160	0	0	5	3	0	2	6	4	4	16	3	3	0
ENSG00000030110.12	protein_coding	BAK1	0	0	2	4	0	3	0	0	0	0	2	1	0
ENSG00000030304.13	protein_coding	MUSK	1	0	0	0	0	0	0	0	0	0	2	2	0
ENSG00000030419.16	protein_coding	IKZF2	0	0	0	0	5	0	3	1	5	1	19	13	0
ENSG00000030582.16	protein_coding	GRN	0	0	2	2	1	1	3	2	11	1	3	1	0
ENSG00000031003.10	protein_coding	FAM13B	1	0	2	2	6	0	1	3	4	2	1	1	0
ENSG00000031081.10	protein_coding	ARHGAP31	1	1	0	4	1	0	1	0	2	0	1	0	0
ENSG00000031691.6	protein_coding	CENPQ	0	0	0	0	0	0	4	0	5	0	0	0	0
ENSG00000031698.12	protein_coding	SARS	4	0	1	0	3	2	5	4	1	0	4	4	0
ENSG00000031823.14	protein_coding	RANBP3	0	0	0	0	4	0	2	1	2	4	3	5	1
ENSG00000032219.18	protein_coding	ARID4A	0	0	0	0	0	0	1	0	1	8	0	2	0
ENSG00000032389.12	protein_coding	TSSC1	0	0	1	0	1	0	0	0	1	2	0	4	0
ENSG00000032444.15	protein_coding	PNPLA6	0	0	1	0	2	2	1	1	5	6	4	5	0
ENSG00000032742.17	protein_coding	IFT88	0	0	2	0	4	0	0	0	0	0	0	0	0
ENSG00000033011.11	protein_coding	ALG1	0	0	0	0	3	0	4	2	1	1	1	8	0
ENSG00000033030.13	protein_coding	ZCCHC8	0	0	0	0	3	0	3	0	3	3	7	7	0
ENSG00000033050.7	protein_coding	ABCF2	0	0	4	1	1	0	4	0	0	3	1	0	0
ENSG00000033100.14	protein_coding	CHPF2	1	0	2	0	1	2	2	1	4	2	1	0	0
ENSG00000033122.18	protein_coding	LRRC7	0	0	0	0	0	0	0	0	0	0	0	1	0
ENSG00000033170.16	protein_coding	FUT8	1	0	3	3	4	0	12	3	3	5	5	3	0
ENSG00000033178.12	protein_coding	UBA6	3	0	4	5	7	0	15	0	3	6	1	3	0
ENSG00000033327.12	protein_coding	GAB2	0	0	3	0	10	0	0	1	4	1	2	0	0
ENSG00000033627.14	protein_coding	ATP6V0A1	2	0	0	4	3	0	1	4	4	2	6	7	0
ENSG00000033800.13	protein_coding	PIAS1	1	0	0	1	6	0	3	0	8	1	0	3	0
ENSG00000033867.16	protein_coding	SLC4A7	4	1	2	0	13	0	3	3	5	6	6	8	0
ENSG00000034053.14	protein_coding	APBA2	0	0	0	0	0	0	0	0	0	0	0	0	0
ENSG00000034152.18	protein_coding	MAP2K3	0	0	1	2	0	0	3	4	21	12	9	1	0
ENSG00000034239.10	protein_coding	EFCAB1	0	0	0	0	2	0	0	0	0	0	0	0	0
ENSG00000034510.5	protein_coding	TMSB10	8	3	15	16	40	4	51	17	28	28	12	7	0
ENSG00000034533.11	protein_coding	ASTE1	1	1	0	0	0	0	1	1	0	8	0	0	0
ENSG00000034677.11	protein_coding	RNF19A	2	2	4	8	8	0	1	2	2	5	1	3	0
ENSG00000034693.14	protein_coding	PEX3	0	0	0	0	0	0	0	0	3	0	1	0	0
ENSG00000034713.7	protein_coding	GABARAPL2	2	0	0	0	0	0	0	0	0	0	1	0	0
ENSG00000034971.14	protein_coding	MYOC	0	0	0	0	0	0	0	0	0	0	0	0	0
ENSG00000035115.21	protein_coding	SH3YL1	0	0	1	0	0	0	0	0	0	2	0	1	0
ENSG00000035141.7	protein_coding	FAM136A	1	0	1	0	2	0	3	2	2	2	0	1	0
ENSG00000035403.16	protein_coding	VCL	0	1	4	0	6	3	7	1	14	7	6	3	0
ENSG00000035499.12	protein_coding	DEPDC1B	0	0	1	0	0	5	3	0	0	4	2	0	0
ENSG00000035664.11	protein_coding	DAPK2	0	1	0	0	2	4	1	0	0	2	0	0	0
ENSG00000035681.7	protein_coding	NSMAF	1	0	6	0	2	0	3	1	3	5	1	7	0
ENSG00000035687.9	protein_coding	ADSS	0	0	0	0	3	0	1	0	2	3	2	1	0
ENSG00000035720.7	protein_coding	STAP1	0	0	0	0	0	0	0	0	0	2	0	0	0
ENSG00000035862.12	protein_coding	TIMP2	3	1	6	1	16	4	5	2	6	8	5	9	0
ENSG00000035928.14	protein_coding	RFC1	0	0	12	12	12	4	5	4	6	10	5	0	0
ENSG00000036054.12	protein_coding	TBC1D23	1	0	0	0	9	0	6	0	14	12	7	4	0
ENSG00000036257.12	protein_coding	CUL3	12	5	27	20	62	20	21	11	74	122	61	67	1
ENSG00000036448.9	protein_coding	MYOM2	2	0	0	0	0	0	0	0	0	0	0	0	0
ENSG00000036473.6	protein_coding	OTC	0	0	0	0	0	0	0	0	0	0	0	0	0
ENSG00000036530.8	protein_coding	CYP46A1	0	0	0	0	0	0	0	0	0	0	0	0	1
ENSG00000036549.12	protein_coding	ZZZ3	3	1	4	0	12	2	8	5	10	6	4	4	0
ENSG00000036565.14	protein_coding	SLC18A1	0	0	1	0	0	0	1	0	0	0	0	0	0
ENSG00000036672.15	protein_coding	USP2	1	0	0	0	0	0	0	0	0	0	0	0	0
ENSG00000036828.13	protein_coding	CASR	0	0	1	0	0	0	0	0	0	0	0	0	0
ENSG00000037042.8	protein_coding	TUBG2	0	0	0	0	1	0	0	1	2	9	1	0	0
ENSG00000037241.7	protein_coding	RPL26L1	0	0	0	0	0	0	0	0	0	0	1	0	0
ENSG00000037280.15	protein_coding	FLT4	2	0	0	0	0	0	0	0	0	0	0	1	0
ENSG00000037474.14	protein_coding	NSUN2	0	0	2	2	9	5	12	8	10	2	10	1	0
ENSG00000037637.10	protein_coding	FBXO42	0	1	1	2	0	0	2	3	0	5	1	5	0
ENSG00000037749.11	protein_coding	MFAP3	1	1	5	0	12	9	2	3	2	0	6	1	0
ENSG00000037757.13	protein_coding	MRI1	0	0	0	5	0	0	0	0	2	0	0	1	0
ENSG00000037897.16	protein_coding	METTL1	0	0	0	0	0	0	3	1	10	15	4	2	0
ENSG00000037965.5	protein_coding	HOXC8	1	0	5	4	0	2	0	0	0	0	1	0	0
ENSG00000038002.8	protein_coding	AGA	0	0	0	0	1	0	0	0	3	4	0	1	0
ENSG00000038210.12	protein_coding	PI4K2B	0	0	1	0	0	0	0	0	0	0	0	1	0
ENSG00000038219.12	protein_coding	BOD1L1	1	6	18	1	18	0	8	4	13	4	9	7	0
ENSG00000038274.16	protein_coding	MAT2B	1	1	0	3	1	2	8	2	4	2	3	2	2
ENSG00000038295.7	protein_coding	TLL1	0	0	1	0	0	0	0	0	2	1	0	5	1
ENSG00000038358.14	protein_coding	EDC4	1	0	0	0	2	0	3	0	2	3	5	2	0
ENSG00000038382.17	protein_coding	TRIO	11	3	35	20	62	0	30	11	31	33	26	16	0
ENSG00000038427.15	protein_coding	VCAN	0	0	0	0	7	0	1	0	5	4	4	1	0
ENSG00000038532.14	protein_coding	CLEC16A	1	0	2	2	14	8	4	0	4	4	1	2	0
ENSG00000038945.14	protein_coding	MSR1	1	0	0	0	0	0	0	0	0	0	0	0	0
ENSG00000039068.18	protein_coding	CDH1	1	0	0	0	5	1	0	0	1	0	0	2	0
ENSG00000039123.15	protein_coding	SKIV2L2	1	1	1	4	7	2	7	3	4	10	3	5	0
ENSG00000039139.9	protein_coding	DNAH5	1	0	1	0	0	0	0	0	0	0	0	0	0
ENSG00000039319.16	protein_coding	ZFYVE16	1	1	5	0	2	0	3	0	0	3	1	1	1
ENSG00000039523.17	protein_coding	FAM65A	0	0	2	0	1	1	0	3	18	13	4	8	0
ENSG00000039537.13	protein_coding	C6	0	0	0	0	0	0	0	0	0	0	0	0	0
ENSG00000039560.13	protein_coding	RAI14	4	4	6	10	22	0	28	5	12	29	1	1	0
ENSG00000039600.10	protein_coding	SOX30	0	2	5	1	5	0	0	0	0	0	0	0	1
ENSG00000039650.9	protein_coding	PNKP	0	0	0	0	0	0	2	2	5	3	2	4	0
ENSG00000039987.6	protein_coding	BEST2	0	0	0	0	0	0	0	0	0	0	0	0	0
ENSG00000040199.18	protein_coding	PHLPP2	3	1	5	2	6	4	10	3	9	13	8	6	0
ENSG00000040275.16	protein_coding	SPDL1	2	1	1	1	2	0	3	1	9	13	10	4	0
ENSG00000040341.17	protein_coding	STAU2	1	0	2	0	0	0	1	0	1	4	3	2	0
ENSG00000040487.12	protein_coding	PQLC2	0	0	1	0	5	0	1	4	1	8	0	2	0
ENSG00000040531.14	protein_coding	CTNS	0	0	0	0	0	0	1	1	3	1	3	0	0
ENSG00000040608.13	protein_coding	RTN4R	0	0	0	0	0	0	0	0	0	0	0	0	0
ENSG00000040633.12	protein_coding	PHF23	0	0	0	0	0	0	1	2	2	10	2	4	0
ENSG00000040731.10	protein_coding	CDH10	1	1	0	0	2	0	0	0	0	0	1	1	0
ENSG00000040933.15	protein_coding	INPP4A	1	0	2	0	0	0	0	2	3	1	2	1	0
ENSG00000041353.9	protein_coding	RAB27B	0	0	0	0	8	5	1	0	0	3	1	1	0
ENSG00000041357.15	protein_coding	PSMA4	1	0	0	0	5	4	2	0	4	2	0	3	0
ENSG00000041515.15	protein_coding	MYO16	1	0	0	0	0	0	0	0	0	0	0	0	0
ENSG00000041802.10	protein_coding	LSG1	2	1	0	0	2	0	3	0	3	9	1	5	0
ENSG00000041880.14	protein_coding	PARP3	1	0	0	6	0	0	0	0	2	1	1	1	0
ENSG00000041982.15	protein_coding	TNC	0	2	7	5	9	0	14	1	3	17	1	3	1
ENSG00000041988.15	protein_coding	THAP3	0	0	0	0	0	0	1	0	1	4	2	0	0
ENSG00000042062.11	protein_coding	FAM65C	0	0	0	0	0	0	0	1	4	0	11	2	0
ENSG00000042088.13	protein_coding	TDP1	0	0	1	0	0	5	4	7	1	15	8	4	0
ENSG00000042286.14	protein_coding	AIFM2	0	0	0	0	0	0	1	2	0	2	1	0	0
ENSG00000042304.10	protein_coding	C2orf83	0	0	0	0	0	0	0	0	0	0	0	0	0
ENSG00000042317.16	protein_coding	SPATA7	0	0	0	0	3	0	1	3	4	0	0	0	0
ENSG00000042429.10	protein_coding	MED17	0	0	0	0	3	0	2	2	2	8	8	4	0
ENSG00000042445.13	protein_coding	RETSAT	0	0	0	0	1	0	2	0	1	0	1	0	0
ENSG00000042493.15	protein_coding	CAPG	0	1	0	0	1	1	4	0	2	2	3	1	0
ENSG00000042753.11	protein_coding	AP2S1	0	0	1	0	0	0	5	4	2	11	9	14	0
ENSG00000042781.12	protein_coding	USH2A	1	0	0	0	1	0	0	0	0	0	0	0	0
ENSG00000042813.7	protein_coding	ZPBP	0	0	0	0	0	0	0	0	0	0	0	0	0
ENSG00000042832.11	protein_coding	TG	0	0	1	0	0	0	0	0	1	0	0	0	1
ENSG00000042980.12	protein_coding	ADAM28	0	0	0	0	0	0	0	0	0	0	0	0	0
ENSG00000043039.6	protein_coding	BARX2	0	0	0	0	0	0	0	0	0	0	0	0	0
ENSG00000043093.13	protein_coding	DCUN1D1	0	1	8	2	12	0	5	2	4	11	2	2	0
ENSG00000043143.20	protein_coding	JADE2	2	0	1	2	15	0	3	2	3	15	9	1	0
ENSG00000043355.10	protein_coding	ZIC2	0	0	0	0	0	0	0	1	0	0	0	1	0
ENSG00000043462.11	protein_coding	LCP2	0	0	0	0	0	0	1	0	2	0	0	0	0
ENSG00000043514.15	protein_coding	TRIT1	0	0	0	0	0	0	1	0	0	0	0	0	0
ENSG00000043591.5	protein_coding	ADRB1	1	1	7	9	7	4	0	0	0	0	1	0	0
ENSG00000044012.3	protein_coding	GUCA2B	0	0	0	0	0	0	0	0	0	0	0	0	0
ENSG00000044090.8	protein_coding	CUL7	1	0	0	0	0	0	1	4	8	4	4	3	0
ENSG00000044115.20	protein_coding	CTNNA1	2	2	8	2	3	1	22	7	17	22	12	4	0
ENSG00000044446.11	protein_coding	PHKA2	2	0	0	0	1	0	1	2	0	0	0	2	0
ENSG00000044459.14	protein_coding	CNTLN	0	0	0	0	0	0	3	0	0	2	2	3	0
ENSG00000044524.10	protein_coding	EPHA3	0	0	1	0	0	0	1	1	1	0	1	0	0
ENSG00000044574.7	protein_coding	HSPA5	3	5	6	4	12	1	21	8	19	26	13	8	0
ENSG00000046604.12	protein_coding	DSG2	1	0	2	0	2	0	2	1	0	0	1	1	0
ENSG00000046647.13	protein_coding	GEMIN8	0	0	0	0	0	0	1	0	0	0	1	0	0
ENSG00000046651.14	protein_coding	OFD1	0	2	2	1	5	7	1	0	0	3	0	1	0
ENSG00000046653.14	protein_coding	GPM6B	0	1	0	1	0	0	1	0	0	0	0	0	0
ENSG00000046774.9	protein_coding	MAGEC2	0	1	0	0	2	0	4	0	3	2	4	0	0
ENSG00000046889.18	protein_coding	PREX2	2	0	1	0	1	1	4	1	5	8	5	1	0
ENSG00000047056.14	protein_coding	WDR37	9	3	20	14	51	38	6	8	7	9	8	5	0
ENSG00000047188.15	protein_coding	YTHDC2	2	0	1	0	8	2	2	3	9	5	3	1	0
ENSG00000047230.14	protein_coding	CTPS2	0	0	2	0	0	0	0	1	0	5	2	3	0
ENSG00000047249.16	protein_coding	ATP6V1H	0	1	1	0	0	2	4	2	8	11	3	1	0
ENSG00000047315.14	protein_coding	POLR2B	4	2	16	9	31	8	32	6	20	13	8	9	0
ENSG00000047346.12	protein_coding	FAM214A	0	0	0	0	0	0	0	2	0	0	1	2	0
ENSG00000047365.11	protein_coding	ARAP2	0	0	0	0	3	0	0	1	5	0	3	1	0
ENSG00000047410.13	protein_coding	TPR	2	1	9	3	12	3	10	3	9	24	14	4	0
ENSG00000047457.13	protein_coding	CP	0	0	0	0	0	0	1	0	0	0	2	2	0
ENSG00000047578.12	protein_coding	KIAA0556	1	0	2	0	0	2	0	0	0	6	1	1	0
ENSG00000047579.19	protein_coding	DTNBP1	0	0	1	2	1	0	0	0	0	5	0	1	0
ENSG00000047597.5	protein_coding	XK	0	0	0	0	0	0	0	0	0	0	0	1	0
ENSG00000047617.14	protein_coding	ANO2	0	0	0	0	1	0	0	0	0	0	2	0	0
ENSG00000047621.11	protein_coding	C12orf4	0	0	2	0	0	0	2	3	4	5	4	1	0
ENSG00000047634.14	protein_coding	SCML1	1	0	5	9	5	3	7	3	0	0	2	2	0
ENSG00000047644.17	protein_coding	WWC3	0	0	0	0	1	0	0	0	0	2	3	2	0
ENSG00000047648.21	protein_coding	ARHGAP6	0	0	1	0	0	0	0	0	0	0	0	0	0
ENSG00000047662.4	protein_coding	FAM184B	0	0	0	0	0	0	0	0	0	0	0	0	0
ENSG00000047849.21	protein_coding	MAP4	5	1	9	4	9	0	8	9	15	20	13	6	0
ENSG00000047932.13	protein_coding	GOPC	1	1	3	5	3	0	1	0	2	4	3	0	0
ENSG00000047936.10	protein_coding	ROS1	0	0	0	2	0	0	1	0	0	3	0	0	0
ENSG00000048028.11	protein_coding	USP28	0	0	0	0	1	0	1	0	2	0	2	2	0
ENSG00000048052.21	protein_coding	HDAC9	1	0	2	0	4	0	2	0	5	0	1	2	0
ENSG00000048140.17	protein_coding	TSPAN17	0	0	0	0	2	0	0	0	2	0	0	0	0
ENSG00000048162.19	protein_coding	NOP16	0	1	0	0	1	5	1	0	0	1	0	0	0
ENSG00000048342.15	protein_coding	CC2D2A	0	0	0	0	1	0	3	0	1	0	0	0	0
ENSG00000048392.11	protein_coding	RRM2B	1	1	4	1	0	3	2	3	6	1	2	2	0
ENSG00000048405.9	protein_coding	ZNF800	1	0	11	5	6	0	6	7	0	6	5	0	0
ENSG00000048462.10	protein_coding	TNFRSF17	0	0	0	0	0	0	0	0	0	0	0	0	0
ENSG00000048471.13	protein_coding	SNX29	1	0	1	0	5	0	1	0	0	5	1	2	0
ENSG00000048540.14	protein_coding	LMO3	0	0	0	0	0	0	0	0	0	0	0	0	0
ENSG00000048544.5	protein_coding	MRPS10	0	0	1	0	5	0	6	0	4	4	3	2	0
ENSG00000048545.13	protein_coding	GUCA1A	0	0	0	0	0	0	0	0	0	0	0	0	0
ENSG00000048649.13	protein_coding	RSF1	1	0	15	5	11	0	9	4	5	13	3	1	0
ENSG00000048707.13	protein_coding	VPS13D	2	1	5	0	6	0	5	1	13	10	6	1	2
ENSG00000048740.17	protein_coding	CELF2	1	0	0	0	0	0	0	0	0	0	0	0	0
ENSG00000048828.16	protein_coding	FAM120A	4	1	7	8	20	0	9	1	13	10	5	1	0
ENSG00000048991.16	protein_coding	R3HDM1	1	1	0	0	5	0	1	1	2	1	0	1	0
ENSG00000049089.13	protein_coding	COL9A2	1	0	0	0	0	0	0	0	0	0	0	0	0
ENSG00000049130.13	protein_coding	KITLG	0	0	1	1	3	0	2	5	4	2	3	9	0
ENSG00000049167.13	protein_coding	ERCC8	0	0	0	0	0	4	2	0	3	0	0	0	0
ENSG00000049192.14	protein_coding	ADAMTS6	1	1	7	0	10	1	13	6	9	0	15	4	0
ENSG00000049239.12	protein_coding	H6PD	0	0	3	0	5	1	2	2	8	6	0	3	0
ENSG00000049245.12	protein_coding	VAMP3	0	0	3	1	3	0	6	2	1	1	3	1	0
ENSG00000049246.14	protein_coding	PER3	0	1	0	0	6	0	0	0	1	0	0	0	0
ENSG00000049247.13	protein_coding	UTS2	0	0	0	0	0	0	0	0	0	0	0	0	0
ENSG00000049249.8	protein_coding	TNFRSF9	0	0	0	0	2	0	3	1	4	3	1	0	0
ENSG00000049283.17	protein_coding	EPN3	0	0	0	0	0	2	0	1	3	3	1	2	0
ENSG00000049323.15	protein_coding	LTBP1	0	1	0	0	0	2	0	0	0	0	1	1	0
ENSG00000049449.8	protein_coding	RCN1	3	1	10	0	11	4	4	1	8	12	6	1	0
ENSG00000049540.16	protein_coding	ELN	0	0	0	0	2	0	0	0	0	0	0	0	0
ENSG00000049541.10	protein_coding	RFC2	0	0	0	0	0	0	1	0	2	3	3	2	0
ENSG00000049618.21	protein_coding	ARID1B	1	0	5	2	11	0	4	1	2	1	1	3	0
ENSG00000049656.13	protein_coding	CLPTM1L	4	2	10	0	7	0	7	3	4	2	5	3	0
ENSG00000049759.16	protein_coding	NEDD4L	4	0	6	1	12	2	6	3	15	6	5	5	3
ENSG00000049768.14	protein_coding	FOXP3	0	0	0	0	0	0	0	0	0	0	1	0	0
ENSG00000049769.12	protein_coding	PPP1R3F	0	0	1	0	0	0	1	0	0	0	1	0	0
ENSG00000049860.13	protein_coding	HEXB	0	0	1	0	2	0	5	3	5	4	3	0	0
ENSG00000049883.14	protein_coding	PTCD2	0	0	1	0	5	0	3	0	1	4	2	1	0
ENSG00000050030.13	protein_coding	KIAA2022	0	0	11	0	2	0	0	0	0	0	0	0	1
ENSG00000050130.17	protein_coding	JKAMP	1	0	5	0	0	6	2	1	0	7	3	1	0
ENSG00000050165.17	protein_coding	DKK3	0	0	0	0	0	0	0	0	1	1	0	1	0
ENSG00000050327.14	protein_coding	ARHGEF5	0	0	0	0	4	0	0	0	0	0	1	0	0
ENSG00000050344.8	protein_coding	NFE2L3	1	0	1	0	0	0	6	0	3	1	0	0	0
ENSG00000050393.11	protein_coding	MCUR1	1	0	0	5	1	1	2	3	4	2	1	1	0
ENSG00000050405.13	protein_coding	LIMA1	6	4	23	7	32	11	19	10	18	25	17	22	0
ENSG00000050426.15	protein_coding	LETMD1	0	0	0	0	1	0	2	1	1	0	6	2	0
ENSG00000050438.16	protein_coding	SLC4A8	0	1	1	0	3	0	2	1	6	4	1	1	0
ENSG00000050555.17	protein_coding	LAMC3	0	0	0	0	0	0	0	0	0	0	0	0	0
ENSG00000050628.20	protein_coding	PTGER3	0	0	2	0	0	0	0	0	0	0	0	0	0
ENSG00000050730.15	protein_coding	TNIP3	0	0	0	0	0	0	2	0	0	0	0	0	0
ENSG00000050748.17	protein_coding	MAPK9	1	1	1	0	12	0	2	1	6	1	1	1	0
ENSG00000050767.15	protein_coding	COL23A1	0	0	0	4	2	0	0	0	2	0	0	0	0
ENSG00000050820.16	protein_coding	BCAR1	0	0	0	0	4	0	3	2	3	8	2	6	0
ENSG00000051009.10	protein_coding	FAM160A2	0	0	1	0	0	0	0	1	0	3	3	1	0
ENSG00000051108.14	protein_coding	HERPUD1	1	0	0	0	4	0	2	8	15	5	9	4	0
ENSG00000051128.18	protein_coding	HOMER3	0	1	0	0	4	1	0	1	4	0	2	2	0
ENSG00000051180.16	protein_coding	RAD51	1	0	0	0	0	0	0	3	4	10	6	8	0
ENSG00000051341.13	protein_coding	POLQ	1	0	2	5	2	0	5	2	2	10	1	0	0
ENSG00000051382.8	protein_coding	PIK3CB	0	0	2	0	12	2	7	0	2	4	3	1	0
ENSG00000051523.10	protein_coding	CYBA	0	0	2	0	0	0	0	0	0	0	0	1	0
ENSG00000051596.9	protein_coding	THOC3	1	0	1	0	3	4	0	1	8	8	3	2	0
ENSG00000051620.10	protein_coding	HEBP2	0	0	2	0	0	0	0	2	3	0	0	0	0
ENSG00000051825.14	protein_coding	MPHOSPH9	0	0	1	0	3	0	3	2	4	5	6	0	0
ENSG00000052126.14	protein_coding	PLEKHA5	0	0	4	0	5	0	10	6	9	11	6	1	0
ENSG00000052344.15	protein_coding	PRSS8	0	0	0	0	0	0	0	0	0	0	0	0	0
ENSG00000052723.11	protein_coding	SIKE1	1	0	0	0	0	0	2	3	0	0	2	1	0
ENSG00000052749.13	protein_coding	RRP12	1	1	0	0	3	0	2	1	1	1	3	0	0
ENSG00000052795.12	protein_coding	FNIP2	0	0	0	0	1	2	2	0	1	4	2	0	0
ENSG00000052802.12	protein_coding	MSMO1	1	0	1	0	1	0	3	2	2	2	1	1	0
ENSG00000052841.14	protein_coding	TTC17	1	0	0	0	2	2	1	0	4	0	2	1	0
ENSG00000052850.5	protein_coding	ALX4	0	0	0	0	0	0	0	0	0	0	0	1	0
ENSG00000053108.16	protein_coding	FSTL4	0	0	0	0	0	0	0	0	0	2	0	0	0
ENSG00000053254.15	protein_coding	FOXN3	1	1	7	6	10	4	5	0	2	15	2	0	0
ENSG00000053328.8	protein_coding	METTL24	3	0	0	0	0	2	0	0	0	0	0	0	1
ENSG00000053371.12	protein_coding	AKR7A2	0	0	0	0	0	0	0	2	1	0	0	2	0
ENSG00000053372.4	protein_coding	MRTO4	1	0	0	0	4	4	3	4	13	8	3	3	1
ENSG00000053438.8	protein_coding	NNAT	0	1	0	1	0	0	2	2	4	8	2	5	0
ENSG00000053501.12	protein_coding	USE1	0	0	0	0	4	0	2	2	1	9	5	3	0
ENSG00000053524.11	protein_coding	MCF2L2	0	0	2	1	0	0	0	0	0	0	0	0	0
ENSG00000053702.14	protein_coding	NRIP2	0	0	0	0	0	0	0	0	0	0	0	0	0
ENSG00000053747.15	protein_coding	LAMA3	0	0	0	0	0	0	0	0	2	0	0	0	0
ENSG00000053770.11	protein_coding	AP5M1	1	0	2	0	0	0	0	2	1	3	0	0	0
ENSG00000053900.10	protein_coding	ANAPC4	0	0	0	0	1	0	1	1	3	7	2	2	0
ENSG00000053918.15	protein_coding	KCNQ1	0	0	0	0	0	0	0	0	0	0	0	0	0
ENSG00000054116.11	protein_coding	TRAPPC3	2	0	3	0	0	6	10	3	2	11	2	1	0
ENSG00000054118.13	protein_coding	THRAP3	4	3	5	0	36	7	4	6	12	22	3	5	0
ENSG00000054148.17	protein_coding	PHPT1	0	0	0	0	1	0	1	4	1	2	0	1	0
ENSG00000054179.11	protein_coding	ENTPD2	0	0	0	0	0	0	1	3	0	10	1	0	0
ENSG00000054219.10	protein_coding	LY75	0	0	0	0	0	0	0	0	0	0	0	0	0
ENSG00000054267.20	protein_coding	ARID4B	0	1	0	0	0	0	5	2	1	6	0	2	0
ENSG00000054277.12	protein_coding	OPN3	1	0	4	0	3	0	0	0	1	7	0	0	0
ENSG00000054282.15	protein_coding	SDCCAG8	0	0	0	0	0	0	2	0	0	0	1	0	0
ENSG00000054356.13	protein_coding	PTPRN	0	0	0	3	0	0	0	0	0	1	0	0	0
ENSG00000054392.12	protein_coding	HHAT	1	0	0	0	2	0	1	3	0	3	2	2	0
ENSG00000054523.17	protein_coding	KIF1B	2	2	6	3	15	0	5	10	4	11	5	12	1
ENSG00000054598.6	protein_coding	FOXC1	2	3	9	4	22	8	2	1	2	6	3	0	1
ENSG00000054611.13	protein_coding	TBC1D22A	1	0	0	4	0	0	3	1	0	2	0	0	0
ENSG00000054654.15	protein_coding	SYNE2	1	1	4	2	1	3	5	2	2	13	8	4	0
ENSG00000054690.13	protein_coding	PLEKHH1	0	1	0	2	0	0	1	0	3	0	1	2	0
ENSG00000054793.13	protein_coding	ATP9A	1	0	1	12	3	0	1	2	5	10	1	0	0
ENSG00000054796.12	protein_coding	SPO11	0	0	0	0	0	0	0	0	0	0	0	0	0
ENSG00000054803.3	protein_coding	CBLN4	0	0	1	0	1	0	2	1	0	0	0	0	0
ENSG00000054938.15	protein_coding	CHRDL2	0	1	1	1	0	3	0	1	0	0	0	0	0
ENSG00000054965.10	protein_coding	FAM168A	2	0	3	0	2	0	3	2	2	10	8	5	0
ENSG00000054967.12	protein_coding	RELT	0	0	0	0	0	0	0	3	9	4	3	1	0
ENSG00000054983.16	protein_coding	GALC	1	1	1	0	0	0	3	0	1	2	1	2	0
ENSG00000055044.10	protein_coding	NOP58	4	0	4	0	10	2	7	3	5	11	6	0	0
ENSG00000055070.16	protein_coding	SZRD1	1	1	3	0	9	0	2	1	5	7	4	2	0
ENSG00000055118.14	protein_coding	KCNH2	0	0	1	0	1	0	0	0	0	0	0	0	0
ENSG00000055130.15	protein_coding	CUL1	3	0	6	0	10	9	10	5	3	12	4	4	0
ENSG00000055147.17	protein_coding	FAM114A2	0	0	0	0	1	0	1	2	3	7	0	1	0
ENSG00000055163.18	protein_coding	CYFIP2	2	0	0	0	1	0	2	1	2	3	0	1	0
ENSG00000055208.17	protein_coding	TAB2	1	4	1	1	1	2	2	3	0	5	2	1	0
ENSG00000055211.12	protein_coding	GINM1	0	0	0	0	1	0	1	0	1	2	0	0	0
ENSG00000055332.16	protein_coding	EIF2AK2	2	0	6	10	6	7	10	2	15	1	7	10	0
ENSG00000055483.19	protein_coding	USP36	0	0	9	0	8	8	3	6	26	25	18	8	0
ENSG00000055609.17	protein_coding	KMT2C	0	1	4	4	18	0	4	0	12	23	7	9	0
ENSG00000055732.12	protein_coding	MCOLN3	0	0	0	0	1	0	0	0	0	1	1	3	0
ENSG00000055813.5	protein_coding	CCDC85A	0	0	2	0	0	0	0	0	0	0	0	0	0
ENSG00000055917.15	protein_coding	PUM2	2	1	6	4	13	3	7	5	3	1	9	4	0
ENSG00000055950.16	protein_coding	MRPL43	0	0	1	5	6	0	0	0	6	1	2	0	0
ENSG00000055955.15	protein_coding	ITIH4	0	0	0	0	0	0	0	0	0	0	0	0	0
ENSG00000055957.10	protein_coding	ITIH1	0	0	1	0	0	0	0	0	0	0	0	0	0
ENSG00000056050.6	protein_coding	C4orf27	0	0	0	0	2	0	0	0	0	3	0	0	0
ENSG00000056097.15	protein_coding	ZFR	5	0	13	1	13	15	9	0	12	4	7	2	0
ENSG00000056277.15	protein_coding	ZNF280C	0	0	0	0	0	0	0	0	0	0	1	0	0
ENSG00000056291.17	protein_coding	NPFFR2	0	0	1	0	0	0	0	0	0	1	0	0	0
ENSG00000056487.15	protein_coding	PHF21B	0	0	0	0	1	0	0	0	0	2	0	1	0
ENSG00000056558.10	protein_coding	TRAF1	0	0	3	0	0	0	0	0	4	1	0	0	0
ENSG00000056586.15	protein_coding	RC3H2	0	0	6	1	9	0	3	2	5	4	5	4	0
ENSG00000056736.9	protein_coding	IL17RB	0	0	0	0	0	0	0	0	0	0	0	0	0
ENSG00000056972.18	protein_coding	TRAF3IP2	0	0	0	0	3	0	0	1	0	2	0	0	0
ENSG00000056998.18	protein_coding	GYG2	0	0	0	0	0	4	0	0	0	0	0	2	0
ENSG00000057019.15	protein_coding	DCBLD2	8	1	19	3	25	5	83	14	22	34	29	18	0
ENSG00000057149.14	protein_coding	SERPINB3	0	0	0	0	0	0	0	0	0	0	0	0	0
ENSG00000057252.12	protein_coding	SOAT1	0	0	4	11	0	1	3	2	4	6	2	0	0
ENSG00000057294.13	protein_coding	PKP2	0	0	5	7	4	0	0	4	1	0	2	0	0
ENSG00000057468.6	protein_coding	MSH4	0	0	0	0	0	0	0	0	0	0	0	0	0
ENSG00000057593.13	protein_coding	F7	0	0	5	0	0	0	0	0	0	0	0	0	0
ENSG00000057608.16	protein_coding	GDI2	3	3	9	5	4	5	17	3	7	7	3	1	1
ENSG00000057657.14	protein_coding	PRDM1	0	0	0	0	9	2	0	0	1	5	1	2	0
ENSG00000057663.12	protein_coding	ATG5	1	0	0	0	0	0	2	0	2	0	0	1	0
ENSG00000057704.10	protein_coding	TMCC3	0	0	0	0	0	0	0	0	0	0	0	0	0
ENSG00000057757.9	protein_coding	PITHD1	0	1	1	0	0	0	1	4	3	9	2	2	0
ENSG00000057935.13	protein_coding	MTA3	0	1	0	1	1	0	0	0	0	1	3	0	0
ENSG00000058056.8	protein_coding	USP13	2	0	4	0	7	7	1	1	9	5	4	4	0
ENSG00000058063.15	protein_coding	ATP11B	2	0	0	1	6	0	1	1	1	7	1	2	0
ENSG00000058085.14	protein_coding	LAMC2	0	0	0	0	0	0	2	0	1	0	0	0	0
ENSG00000058091.16	protein_coding	CDK14	2	0	1	2	2	0	1	0	3	4	3	2	0
ENSG00000058262.9	protein_coding	SEC61A1	1	0	7	3	9	0	5	9	17	18	10	10	0
ENSG00000058272.16	protein_coding	PPP1R12A	0	1	6	0	8	0	7	2	7	7	9	1	0
ENSG00000058335.15	protein_coding	RASGRF1	0	1	1	0	0	0	1	3	9	16	8	0	0
ENSG00000058404.19	protein_coding	CAMK2B	0	0	0	0	1	0	0	0	0	0	1	0	2
ENSG00000058453.16	protein_coding	CROCC	0	0	0	0	0	0	1	3	5	6	0	1	0
ENSG00000058600.15	protein_coding	POLR3E	0	2	5	5	7	3	0	2	3	4	2	2	2
ENSG00000058668.14	protein_coding	ATP2B4	1	0	5	3	0	0	6	1	4	4	4	7	0
ENSG00000058673.15	protein_coding	ZC3H11A	2	0	7	0	14	0	6	2	2	6	12	8	0
ENSG00000058729.10	protein_coding	RIOK2	1	0	0	0	1	0	4	2	0	2	3	1	0
ENSG00000058799.13	protein_coding	YIPF1	1	0	0	0	0	0	1	0	1	0	1	1	0
ENSG00000058804.11	protein_coding	NDC1	2	0	2	5	0	0	15	5	4	6	6	1	0
ENSG00000058866.14	protein_coding	DGKG	1	0	0	1	0	0	0	0	0	0	0	0	0
ENSG00000059122.16	protein_coding	FLYWCH1	1	0	0	0	1	0	0	0	2	0	3	2	0
ENSG00000059145.18	protein_coding	UNKL	4	5	17	1	14	12	2	3	4	1	1	0	0
ENSG00000059377.15	protein_coding	TBXAS1	0	0	0	0	0	0	0	0	0	0	0	0	0
ENSG00000059378.12	protein_coding	PARP12	1	0	0	1	0	0	1	0	1	3	1	1	0
ENSG00000059573.8	protein_coding	ALDH18A1	0	1	0	0	3	0	1	1	3	1	2	2	0
ENSG00000059588.9	protein_coding	TARBP1	0	0	1	0	0	0	0	1	2	2	1	1	0
ENSG00000059691.11	protein_coding	GATB	0	0	0	0	0	0	1	0	1	2	0	1	0
ENSG00000059728.10	protein_coding	MXD1	0	0	0	0	0	0	0	1	0	4	0	0	0
ENSG00000059758.7	protein_coding	CDK17	0	0	3	1	4	0	5	1	9	3	2	2	0
ENSG00000059769.19	protein_coding	DNAJC25	1	0	0	1	0	0	1	0	2	0	2	2	0
ENSG00000059804.15	protein_coding	SLC2A3	2	1	4	2	15	0	8	4	5	11	12	12	0
ENSG00000059915.16	protein_coding	PSD	0	0	0	0	4	0	0	0	0	0	2	0	0
ENSG00000060069.16	protein_coding	CTDP1	1	3	3	0	5	3	1	0	2	2	0	1	2
ENSG00000060138.12	protein_coding	YBX3	1	0	2	0	0	2	10	6	7	8	2	1	0
ENSG00000060140.8	protein_coding	STYK1	0	0	0	0	0	0	0	0	0	1	0	0	0
ENSG00000060237.16	protein_coding	WNK1	4	3	19	7	18	3	18	6	16	31	13	5	0
ENSG00000060303.5	processed_pseudogene	RPS17P5	0	0	0	0	0	0	1	0	0	0	0	0	0
ENSG00000060339.13	protein_coding	CCAR1	0	1	8	2	14	4	42	37	119	191	68	172	0
ENSG00000060491.16	protein_coding	OGFR	1	0	0	0	2	0	0	0	3	1	1	0	0
ENSG00000060558.3	protein_coding	GNA15	0	0	0	0	1	0	0	0	0	0	0	0	0
ENSG00000060566.13	protein_coding	CREB3L3	1	1	0	0	1	0	0	0	0	0	1	0	0
ENSG00000060642.10	protein_coding	PIGV	0	1	0	0	0	0	0	0	6	5	3	0	0
ENSG00000060656.19	protein_coding	PTPRU	0	0	1	0	2	0	0	0	0	4	0	0	0
ENSG00000060688.12	protein_coding	SNRNP40	1	0	1	0	1	0	2	1	2	3	1	1	0
ENSG00000060709.13	protein_coding	RIMBP2	0	0	0	0	0	0	0	0	2	0	0	1	0
ENSG00000060718.19	protein_coding	COL11A1	0	0	1	2	1	5	1	1	6	1	3	4	0
ENSG00000060749.14	protein_coding	QSER1	1	1	15	2	35	4	7	3	2	5	7	14	0
ENSG00000060762.18	protein_coding	MPC1	0	0	0	0	0	0	0	0	0	0	1	1	0
ENSG00000060971.17	protein_coding	ACAA1	1	0	1	1	0	0	1	2	3	6	2	2	0
ENSG00000060982.14	protein_coding	BCAT1	7	1	14	0	51	11	63	10	45	47	16	6	0
ENSG00000061273.17	protein_coding	HDAC7	0	1	0	0	3	0	1	4	9	10	7	1	0
ENSG00000061337.15	protein_coding	LZTS1	0	0	0	0	0	0	0	1	1	3	0	3	0
ENSG00000061455.10	protein_coding	PRDM6	0	0	0	0	0	0	0	0	0	0	0	1	0
ENSG00000061492.11	protein_coding	WNT8A	0	0	0	0	0	0	0	0	0	0	0	0	0
ENSG00000061656.9	protein_coding	SPAG4	0	0	0	0	0	0	1	2	2	9	0	5	0
ENSG00000061676.14	protein_coding	NCKAP1	3	0	7	1	18	0	13	4	14	8	5	3	0
ENSG00000061794.12	protein_coding	MRPS35	1	0	1	0	4	0	19	2	10	16	2	0	0
ENSG00000061918.12	protein_coding	GUCY1B3	0	0	0	0	0	0	1	0	2	0	0	0	0
ENSG00000061936.9	protein_coding	SFSWAP	0	0	0	0	5	1	1	1	4	7	2	1	0
ENSG00000061938.16	protein_coding	TNK2	0	0	0	0	1	0	0	1	0	8	1	0	0
ENSG00000061987.14	protein_coding	MON2	1	2	0	4	1	0	2	3	7	1	4	3	1
ENSG00000062038.13	protein_coding	CDH3	0	0	0	0	0	0	1	0	3	0	0	0	0
ENSG00000062096.14	protein_coding	ARSF	0	0	0	0	0	0	0	0	0	0	0	0	0
ENSG00000062194.15	protein_coding	GPBP1	0	0	13	1	7	1	10	3	4	13	6	5	0
ENSG00000062282.14	protein_coding	DGAT2	0	0	0	0	0	0	0	0	0	1	0	0	0
ENSG00000062370.16	protein_coding	ZNF112	1	0	0	0	0	0	0	1	0	1	0	1	0
ENSG00000062485.18	protein_coding	CS	0	2	0	0	7	0	11	6	13	8	3	4	2
ENSG00000062524.15	protein_coding	LTK	0	0	0	0	1	0	0	0	1	0	2	0	1
ENSG00000062582.13	protein_coding	MRPS24	1	0	1	0	2	0	0	2	0	1	0	1	0
ENSG00000062598.17	protein_coding	ELMO2	0	0	1	3	1	0	2	3	10	15	8	3	0
ENSG00000062650.17	protein_coding	WAPL	2	3	7	0	2	1	7	2	3	4	3	0	0
ENSG00000062716.10	protein_coding	VMP1	3	0	12	2	4	0	116	36	161	147	137	100	0
ENSG00000062725.9	protein_coding	APPBP2	0	1	3	0	7	0	4	3	5	8	5	3	0
ENSG00000062822.12	protein_coding	POLD1	2	1	0	0	0	5	2	6	5	13	3	5	0
ENSG00000063015.19	protein_coding	SEZ6	0	0	0	0	0	0	0	0	0	0	0	1	0
ENSG00000063046.17	protein_coding	EIF4B	14	4	48	24	80	17	14	6	16	10	10	10	0
ENSG00000063127.15	protein_coding	SLC6A16	0	0	0	0	0	0	0	0	0	0	0	0	0
ENSG00000063169.10	protein_coding	GLTSCR1	1	0	0	0	1	0	2	2	0	0	2	1	0
ENSG00000063176.15	protein_coding	SPHK2	1	0	1	1	0	0	2	11	0	10	1	4	0
ENSG00000063177.12	protein_coding	RPL18	0	1	1	0	3	1	4	2	13	1	2	5	0
ENSG00000063180.8	protein_coding	CA11	0	0	0	3	0	0	0	0	0	0	0	0	0
ENSG00000063241.7	protein_coding	ISOC2	0	0	0	0	4	0	0	0	0	0	1	0	0
ENSG00000063244.12	protein_coding	U2AF2	0	1	10	0	10	9	2	7	4	0	10	2	0
ENSG00000063245.14	protein_coding	EPN1	1	0	0	1	9	0	1	1	9	5	0	0	0
ENSG00000063322.13	protein_coding	MED29	1	0	0	0	0	0	0	0	2	3	3	0	0
ENSG00000063438.16	protein_coding	AHRR	0	3	0	0	2	0	2	0	0	4	0	1	0
ENSG00000063515.2	protein_coding	GSC2	0	0	0	0	0	0	0	0	0	0	0	0	0
ENSG00000063587.13	protein_coding	ZNF275	1	0	3	2	1	5	1	0	4	2	1	2	0
ENSG00000063601.16	protein_coding	MTMR1	2	0	1	1	4	0	4	1	1	2	2	3	0
ENSG00000063660.8	protein_coding	GPC1	2	0	0	0	2	0	0	1	2	3	1	1	0
ENSG00000063761.15	protein_coding	ADCK1	0	0	5	0	0	0	0	0	0	0	0	0	0
ENSG00000063854.12	protein_coding	HAGH	0	0	0	0	0	0	0	0	0	1	0	3	0
ENSG00000063978.15	protein_coding	RNF4	1	0	4	0	10	6	7	2	8	10	5	13	0
ENSG00000064012.21	protein_coding	CASP8	0	0	0	0	0	0	3	2	2	0	1	1	0
ENSG00000064042.17	protein_coding	LIMCH1	1	0	4	4	3	6	2	3	3	4	3	3	0
ENSG00000064102.14	protein_coding	ASUN	3	1	1	0	7	7	11	6	10	1	7	3	0
ENSG00000064115.10	protein_coding	TM7SF3	1	1	3	1	2	0	2	0	2	5	2	0	0
ENSG00000064195.7	protein_coding	DLX3	0	0	0	0	0	0	0	0	0	0	0	0	0
ENSG00000064199.6	protein_coding	SPA17	0	0	0	0	0	0	0	0	0	0	0	1	0
ENSG00000064201.15	protein_coding	TSPAN32	0	0	0	0	0	0	0	0	0	0	0	0	0
ENSG00000064205.10	protein_coding	WISP2	0	0	0	0	2	0	0	0	0	0	0	0	0
ENSG00000064218.4	protein_coding	DMRT3	0	0	0	0	0	1	0	0	0	0	0	0	0
ENSG00000064225.12	protein_coding	ST3GAL6	0	0	2	0	0	0	6	7	1	0	2	1	0
ENSG00000064270.12	protein_coding	ATP2C2	0	0	0	0	0	0	0	0	0	3	0	0	0
ENSG00000064300.8	protein_coding	NGFR	0	0	0	0	0	0	0	0	0	0	0	0	0
ENSG00000064309.14	protein_coding	CDON	1	0	0	0	0	0	0	0	0	0	2	2	0
ENSG00000064313.11	protein_coding	TAF2	0	0	1	0	5	0	4	2	3	0	1	1	1
ENSG00000064393.15	protein_coding	HIPK2	10	4	29	17	61	11	27	4	16	11	23	5	1
ENSG00000064419.13	protein_coding	TNPO3	0	0	4	0	6	4	7	1	4	2	6	3	0
ENSG00000064489.22	protein_coding	BORCS8-MEF2B	0	0	0	0	0	0	0	0	0	0	0	0	0
ENSG00000064490.13	protein_coding	RFXANK	0	0	0	0	4	3	0	1	0	0	0	0	0
ENSG00000064545.14	protein_coding	TMEM161A	0	0	0	0	0	0	0	1	0	1	0	0	0
ENSG00000064547.13	protein_coding	LPAR2	0	0	0	0	0	0	0	0	3	1	2	5	0
ENSG00000064601.16	protein_coding	CTSA	3	0	1	0	0	0	6	2	4	5	2	3	0
ENSG00000064607.16	protein_coding	SUGP2	1	2	0	0	5	1	4	2	1	12	7	0	0
ENSG00000064651.13	protein_coding	SLC12A2	1	0	0	0	7	0	8	5	10	3	4	6	0
ENSG00000064652.10	protein_coding	SNX24	0	0	1	1	0	0	0	0	0	0	1	0	0
ENSG00000064655.18	protein_coding	EYA2	0	0	0	1	0	0	0	0	0	0	0	0	0
ENSG00000064666.14	protein_coding	CNN2	2	0	11	4	26	2	3	3	3	1	3	2	0
ENSG00000064687.12	protein_coding	ABCA7	0	0	1	2	0	0	0	0	1	3	1	3	0
ENSG00000064692.18	protein_coding	SNCAIP	0	0	0	0	0	0	0	0	0	0	0	0	0
ENSG00000064703.11	protein_coding	DDX20	0	0	0	0	5	0	8	1	3	6	1	1	0
ENSG00000064726.9	protein_coding	BTBD1	0	0	3	0	2	0	3	3	2	5	3	5	0
ENSG00000064763.10	protein_coding	FAR2	0	0	0	4	0	0	0	2	0	2	0	0	0
ENSG00000064787.12	protein_coding	BCAS1	0	0	2	0	0	0	0	0	0	0	1	0	0
ENSG00000064835.10	protein_coding	POU1F1	0	0	0	0	0	0	0	0	0	0	0	0	0
ENSG00000064886.13	protein_coding	CHI3L2	0	0	0	0	1	0	0	0	0	0	0	1	0
ENSG00000064932.15	protein_coding	SBNO2	0	0	1	0	2	0	4	4	8	9	2	5	0
ENSG00000064933.16	protein_coding	PMS1	0	0	3	0	0	0	1	0	0	4	0	0	0
ENSG00000064961.18	protein_coding	HMG20B	0	0	0	0	1	0	1	0	1	1	0	0	0
ENSG00000064989.12	protein_coding	CALCRL	0	0	0	0	0	0	0	0	0	1	0	0	0
ENSG00000064995.16	protein_coding	TAF11	0	0	1	1	0	2	0	0	0	4	0	2	0
ENSG00000064999.13	protein_coding	ANKS1A	0	0	0	0	0	3	5	1	23	29	15	27	0
ENSG00000065000.15	protein_coding	AP3D1	6	1	2	1	14	0	6	7	14	7	3	2	0
ENSG00000065029.14	protein_coding	ZNF76	0	0	3	0	0	0	0	0	0	1	0	0	0
ENSG00000065054.13	protein_coding	SLC9A3R2	1	0	1	0	3	0	0	1	0	5	1	0	1
ENSG00000065057.7	protein_coding	NTHL1	0	0	1	0	0	0	0	1	0	0	0	0	0
ENSG00000065060.16	protein_coding	UHRF1BP1	0	0	8	4	8	4	2	4	2	7	6	5	1
ENSG00000065135.8	protein_coding	GNAI3	2	0	7	1	17	0	14	16	81	70	63	80	0
ENSG00000065150.18	protein_coding	IPO5	3	4	8	10	32	5	108	19	51	61	24	16	0
ENSG00000065154.11	protein_coding	OAT	1	0	0	0	1	0	0	1	0	1	2	2	0
ENSG00000065183.15	protein_coding	WDR3	1	0	3	0	4	4	7	1	5	1	4	0	0
ENSG00000065243.18	protein_coding	PKN2	5	2	7	1	3	0	3	1	12	6	2	3	0
ENSG00000065268.10	protein_coding	WDR18	0	0	3	0	0	0	0	1	3	1	1	0	0
ENSG00000065308.4	protein_coding	TRAM2	2	2	8	4	24	2	12	3	15	12	10	4	0
ENSG00000065320.8	protein_coding	NTN1	0	0	0	0	0	0	0	0	2	1	0	0	0
ENSG00000065325.12	protein_coding	GLP2R	0	0	0	0	0	0	0	0	0	0	0	0	0
ENSG00000065328.16	protein_coding	MCM10	0	1	1	0	4	0	6	6	5	11	1	1	0
ENSG00000065357.19	protein_coding	DGKA	3	0	0	2	3	3	0	0	4	5	12	7	0
ENSG00000065361.14	protein_coding	ERBB3	0	0	0	0	0	0	0	1	1	2	0	1	0
ENSG00000065371.17	protein_coding	ROPN1	0	0	0	0	0	0	0	0	1	0	0	0	0
ENSG00000065413.16	protein_coding	ANKRD44	1	0	0	0	3	0	0	0	0	0	2	2	0
ENSG00000065427.14	protein_coding	KARS	0	0	5	1	3	0	7	1	4	2	6	1	0
ENSG00000065457.10	protein_coding	ADAT1	0	0	0	1	2	0	1	0	2	3	1	0	0
ENSG00000065485.17	protein_coding	PDIA5	0	0	2	0	0	0	3	2	5	8	3	5	0
ENSG00000065491.8	protein_coding	TBC1D22B	0	0	5	0	3	0	0	1	0	0	1	2	0
ENSG00000065518.7	protein_coding	NDUFB4	0	0	0	0	2	0	1	2	0	0	1	1	0
ENSG00000065526.10	protein_coding	SPEN	6	1	24	12	60	15	13	10	21	20	26	11	0
ENSG00000065534.18	protein_coding	MYLK	0	0	4	4	4	1	5	3	9	15	5	2	0
ENSG00000065548.17	protein_coding	ZC3H15	0	0	0	0	7	0	9	1	4	0	2	4	0
ENSG00000065559.14	protein_coding	MAP2K4	4	0	9	1	8	0	3	3	5	6	2	6	0
ENSG00000065600.12	protein_coding	TMEM206	0	0	0	0	0	0	0	0	0	0	2	2	0
ENSG00000065609.14	protein_coding	SNAP91	0	0	0	0	0	0	0	0	0	0	0	0	0
ENSG00000065613.13	protein_coding	SLK	1	0	8	0	17	4	6	0	10	12	2	0	0
ENSG00000065615.13	protein_coding	CYB5R4	0	0	0	0	0	0	2	1	0	0	1	2	0
ENSG00000065618.16	protein_coding	COL17A1	0	0	1	0	0	0	2	0	1	0	0	0	0
ENSG00000065621.14	protein_coding	GSTO2	0	0	2	0	1	0	1	3	6	7	4	2	0
ENSG00000065665.20	protein_coding	SEC61A2	0	0	1	0	0	0	1	0	0	0	4	1	0
ENSG00000065675.14	protein_coding	PRKCQ	0	0	0	0	0	0	0	0	0	0	0	0	0
ENSG00000065717.14	protein_coding	TLE2	0	0	0	0	0	0	0	0	0	0	0	0	1
ENSG00000065802.11	protein_coding	ASB1	16	5	31	24	66	21	10	10	18	16	29	13	1
ENSG00000065809.13	protein_coding	FAM107B	10	1	14	5	11	6	1	2	8	3	5	4	0
ENSG00000065833.8	protein_coding	ME1	0	0	0	0	0	0	5	0	0	0	0	0	0
ENSG00000065882.15	protein_coding	TBC1D1	0	0	9	1	7	0	4	1	2	0	3	1	0
ENSG00000065883.14	protein_coding	CDK13	0	0	0	0	9	0	3	1	2	3	1	5	0
ENSG00000065911.11	protein_coding	MTHFD2	0	0	3	1	5	4	8	4	4	11	2	7	0
ENSG00000065923.9	protein_coding	SLC9A7	0	2	2	0	8	0	2	3	4	2	3	2	0
ENSG00000065970.8	protein_coding	FOXJ2	0	0	0	4	0	2	1	0	2	16	2	1	0
ENSG00000065978.17	protein_coding	YBX1	7	5	23	3	52	4	20	8	19	26	7	5	0
ENSG00000065989.15	protein_coding	PDE4A	0	1	0	0	0	0	0	0	0	1	0	0	0
ENSG00000066027.11	protein_coding	PPP2R5A	2	1	3	0	1	0	1	0	0	7	4	8	0
ENSG00000066032.18	protein_coding	CTNNA2	0	0	1	11	0	4	0	0	0	0	0	0	0
ENSG00000066044.13	protein_coding	ELAVL1	3	1	12	1	19	13	6	3	13	4	5	3	0
ENSG00000066056.13	protein_coding	TIE1	7	4	16	17	66	32	3	3	15	8	3	6	4
ENSG00000066084.12	protein_coding	DIP2B	1	0	3	0	6	0	4	2	16	3	5	2	0
ENSG00000066117.14	protein_coding	SMARCD1	0	0	2	0	13	9	5	4	2	0	3	3	0
ENSG00000066135.12	protein_coding	KDM4A	1	0	0	0	6	0	3	5	5	8	5	6	0
ENSG00000066136.19	protein_coding	NFYC	0	0	0	0	5	0	2	0	0	3	2	1	0
ENSG00000066185.12	protein_coding	ZMYND12	0	0	0	0	0	0	0	0	0	0	0	0	0
ENSG00000066230.10	protein_coding	SLC9A3	0	0	0	0	0	5	0	0	0	0	0	0	0
ENSG00000066248.14	protein_coding	NGEF	0	0	0	0	0	0	0	0	1	0	0	0	0
ENSG00000066279.16	protein_coding	ASPM	5	3	5	2	18	13	20	4	4	20	9	8	2
ENSG00000066294.14	protein_coding	CD84	0	0	1	0	0	0	0	0	0	1	0	0	0
ENSG00000066322.12	protein_coding	ELOVL1	0	0	0	0	1	0	9	1	6	8	6	3	0
ENSG00000066336.11	protein_coding	SPI1	0	0	0	0	1	0	0	0	0	0	0	0	0
ENSG00000066379.14	protein_coding	ZNRD1	0	0	0	5	0	0	0	0	0	0	0	0	0
ENSG00000066382.16	protein_coding	MPPED2	3	1	3	8	12	0	0	1	0	0	1	0	2
ENSG00000066405.12	protein_coding	CLDN18	0	0	0	0	0	0	0	0	1	0	0	0	2
ENSG00000066422.4	protein_coding	ZBTB11	1	1	4	0	2	0	8	0	1	4	4	1	0
ENSG00000066427.21	protein_coding	ATXN3	0	0	1	3	10	1	0	2	10	3	1	6	0
ENSG00000066455.12	protein_coding	GOLGA5	0	0	0	0	0	0	5	1	4	4	1	2	0
ENSG00000066468.20	protein_coding	FGFR2	0	0	0	0	0	0	0	0	0	0	0	0	0
ENSG00000066557.5	protein_coding	LRRC40	1	1	0	0	0	0	6	1	5	2	3	0	0
ENSG00000066583.11	protein_coding	ISOC1	0	1	3	0	3	0	2	0	4	2	4	1	0
ENSG00000066629.16	protein_coding	EML1	1	0	1	0	3	0	0	1	1	4	2	5	0
ENSG00000066651.17	protein_coding	TRMT11	0	0	0	0	0	0	1	0	2	4	1	1	0
ENSG00000066654.12	protein_coding	THUMPD1	6	1	9	5	7	13	4	1	2	5	3	5	0
ENSG00000066697.14	protein_coding	MSANTD3	4	0	3	3	5	0	4	1	2	0	2	1	0
ENSG00000066735.14	protein_coding	KIF26A	0	0	0	0	0	0	0	0	1	0	0	0	0
ENSG00000066739.11	protein_coding	ATG2B	0	1	8	1	3	0	2	4	1	13	5	0	0
ENSG00000066777.8	protein_coding	ARFGEF1	1	0	2	7	5	0	10	0	2	13	3	1	0
ENSG00000066813.14	protein_coding	ACSM2B	0	0	4	0	0	0	0	0	0	0	0	1	0
ENSG00000066827.15	protein_coding	ZFAT	0	0	0	0	2	0	2	0	0	0	0	2	0
ENSG00000066855.15	protein_coding	MTFR1	0	0	0	0	0	0	2	0	4	6	0	1	0
ENSG00000066923.17	protein_coding	STAG3	0	1	0	0	0	0	2	0	0	0	0	0	0
ENSG00000066926.10	protein_coding	FECH	1	0	1	0	1	0	0	0	0	0	2	1	0
ENSG00000066933.15	protein_coding	MYO9A	1	0	1	9	2	0	0	0	1	0	3	0	0
ENSG00000067048.16	protein_coding	DDX3Y	2	2	8	11	8	15	2	1	6	7	2	0	0
ENSG00000067057.16	protein_coding	PFKP	2	1	4	2	5	4	11	8	15	4	11	4	0
ENSG00000067064.10	protein_coding	IDI1	2	0	2	2	2	8	12	10	13	17	7	8	0
ENSG00000067066.16	protein_coding	SP100	0	0	1	0	3	0	5	5	6	2	5	3	0
ENSG00000067082.14	protein_coding	KLF6	11	5	11	14	59	7	21	23	11	23	14	12	0
ENSG00000067113.16	protein_coding	PLPP1	0	1	0	0	0	0	1	1	1	2	2	6	0
ENSG00000067141.16	protein_coding	NEO1	1	0	0	2	5	0	2	1	0	7	1	4	0
ENSG00000067167.7	protein_coding	TRAM1	3	0	2	0	0	3	11	0	7	6	6	3	0
ENSG00000067177.14	protein_coding	PHKA1	0	0	0	0	0	0	0	0	1	1	0	0	0
ENSG00000067182.7	protein_coding	TNFRSF1A	1	0	2	0	6	0	5	1	4	3	3	7	0
ENSG00000067191.15	protein_coding	CACNB1	0	0	0	0	0	4	1	2	0	1	2	0	0
ENSG00000067208.14	protein_coding	EVI5	0	0	2	0	1	2	4	1	1	8	8	3	0
ENSG00000067221.13	protein_coding	STOML1	0	0	0	0	1	0	1	1	0	0	0	2	0
ENSG00000067225.17	protein_coding	PKM	5	10	24	13	51	4	435	1340	1134	1914	651	716	0
ENSG00000067248.9	protein_coding	DHX29	0	0	0	0	1	0	7	2	8	4	1	6	0
ENSG00000067334.13	protein_coding	DNTTIP2	0	1	0	0	5	0	33	2	7	15	4	8	0
ENSG00000067365.14	protein_coding	METTL22	1	0	0	0	0	0	4	0	6	5	2	0	0
ENSG00000067369.13	protein_coding	TP53BP1	0	0	1	1	2	0	1	1	2	0	2	0	0
ENSG00000067445.20	protein_coding	TRO	0	0	0	0	0	0	2	0	0	0	0	1	1
ENSG00000067533.5	protein_coding	RRP15	2	0	0	1	2	0	2	0	3	3	3	0	0
ENSG00000067560.10	protein_coding	RHOA	1	0	8	7	16	0	20	7	11	19	15	1	0
ENSG00000067596.10	protein_coding	DHX8	1	0	5	0	0	0	4	3	5	9	1	8	0
ENSG00000067601.7	transcribed_unprocessed_pseudogene	PMS2P4	0	0	1	0	0	0	1	4	8	6	4	6	0
ENSG00000067606.15	protein_coding	PRKCZ	1	0	0	4	0	0	0	0	0	0	0	0	0
ENSG00000067646.11	protein_coding	ZFY	0	0	0	3	11	0	0	0	0	0	1	0	0
ENSG00000067704.9	protein_coding	IARS2	5	0	4	0	25	0	8	4	5	0	1	2	0
ENSG00000067715.13	protein_coding	SYT1	2	0	0	0	2	0	1	2	0	1	1	0	0
ENSG00000067798.13	protein_coding	NAV3	1	0	4	3	3	0	7	1	4	0	0	2	1
ENSG00000067829.18	protein_coding	IDH3G	0	0	5	0	0	0	0	0	0	0	2	0	0
ENSG00000067836.12	protein_coding	ROGDI	0	0	0	0	0	0	0	0	1	1	5	2	0
ENSG00000067840.12	protein_coding	PDZD4	0	0	0	0	0	0	0	0	0	0	0	0	0
ENSG00000067842.17	protein_coding	ATP2B3	0	0	0	0	0	0	0	0	0	2	1	2	0
ENSG00000067900.7	protein_coding	ROCK1	3	0	4	2	2	1	19	5	36	15	9	14	0
ENSG00000067955.13	protein_coding	CBFB	0	0	3	0	3	0	10	3	3	1	1	2	0
ENSG00000067992.12	protein_coding	PDK3	0	0	0	0	1	0	1	0	0	0	0	0	0
ENSG00000068001.13	protein_coding	HYAL2	1	0	0	0	0	0	1	1	1	0	2	3	1
ENSG00000068024.16	protein_coding	HDAC4	1	0	2	0	0	0	2	0	3	4	2	1	0
ENSG00000068028.17	protein_coding	RASSF1	2	0	0	0	0	0	0	2	8	11	1	6	0
ENSG00000068078.17	protein_coding	FGFR3	1	0	1	1	2	0	0	2	0	9	0	1	0
ENSG00000068079.7	protein_coding	IFI35	0	0	3	0	2	0	0	0	0	0	0	0	0
ENSG00000068097.14	protein_coding	HEATR6	0	0	0	2	2	0	3	1	0	6	5	3	0
ENSG00000068120.14	protein_coding	COASY	1	1	2	0	1	0	3	1	0	0	1	6	0
ENSG00000068137.14	protein_coding	PLEKHH3	0	0	0	0	2	0	0	1	1	0	3	4	0
ENSG00000068305.17	protein_coding	MEF2A	2	0	2	2	9	0	2	0	5	1	0	2	0
ENSG00000068308.13	protein_coding	OTUD5	0	1	2	0	7	0	1	1	0	3	2	2	0
ENSG00000068323.16	protein_coding	TFE3	0	0	2	0	7	2	1	3	1	2	1	3	0
ENSG00000068354.15	protein_coding	TBC1D25	0	0	0	0	1	0	0	1	2	2	0	2	0
ENSG00000068366.19	protein_coding	ACSL4	3	0	3	7	1	0	8	1	5	3	3	3	0
ENSG00000068383.18	protein_coding	INPP5A	2	1	0	3	9	0	0	1	7	4	0	1	0
ENSG00000068394.10	protein_coding	GPKOW	0	0	0	0	0	0	0	0	3	0	1	1	0
ENSG00000068400.13	protein_coding	GRIPAP1	1	1	0	0	6	4	3	3	4	3	1	3	0
ENSG00000068438.14	protein_coding	FTSJ1	0	0	3	0	6	0	4	2	1	8	4	9	0
ENSG00000068489.12	protein_coding	PRR11	2	2	4	0	8	0	1	1	5	8	5	0	0
ENSG00000068615.16	protein_coding	REEP1	0	0	0	0	0	0	0	1	1	1	0	1	0
ENSG00000068650.18	protein_coding	ATP11A	4	1	1	5	12	2	1	0	0	0	1	0	0
ENSG00000068654.15	protein_coding	POLR1A	0	0	4	1	2	0	6	5	3	6	4	1	0
ENSG00000068697.6	protein_coding	LAPTM4A	0	0	2	5	11	0	5	2	6	15	3	2	0
ENSG00000068724.15	protein_coding	TTC7A	1	1	0	0	0	1	1	4	3	3	0	1	0
ENSG00000068745.14	protein_coding	IP6K2	1	1	1	0	1	0	5	3	5	12	4	2	0
ENSG00000068781.21	protein_coding	STON1-GTF2A1L	0	0	0	0	0	0	0	0	0	0	0	0	0
ENSG00000068784.12	protein_coding	SRBD1	0	0	1	0	2	0	1	1	6	1	2	1	0
ENSG00000068796.16	protein_coding	KIF2A	2	0	2	2	3	4	5	2	7	7	16	9	6
ENSG00000068831.18	protein_coding	RASGRP2	0	0	0	0	0	0	0	0	1	3	0	1	0
ENSG00000068878.14	protein_coding	PSME4	0	1	1	0	7	0	11	2	7	3	2	2	0
ENSG00000068885.14	protein_coding	IFT80	0	0	2	0	0	0	1	0	0	1	0	2	0
ENSG00000068903.19	protein_coding	SIRT2	0	0	0	0	1	0	0	2	1	5	3	0	0
ENSG00000068912.13	protein_coding	ERLEC1	0	0	0	0	0	0	5	1	1	1	3	2	0
ENSG00000068971.13	protein_coding	PPP2R5B	0	0	0	0	2	0	0	0	1	1	2	0	0
ENSG00000068976.13	protein_coding	PYGM	0	0	0	0	0	0	0	0	0	0	1	0	0
ENSG00000068985.4	protein_coding	PAGE1	0	1	1	2	3	10	11	2	2	0	1	1	0
ENSG00000069011.15	protein_coding	PITX1	0	1	3	0	9	0	1	0	5	0	5	0	0
ENSG00000069018.17	protein_coding	TRPC7	0	0	0	0	0	0	0	0	0	0	0	0	0
ENSG00000069020.18	protein_coding	MAST4	0	0	0	3	11	0	7	2	5	7	5	5	0
ENSG00000069122.18	protein_coding	ADGRF5	0	0	2	0	0	6	0	0	0	3	0	0	0
ENSG00000069188.16	protein_coding	SDK2	0	0	1	0	0	0	0	0	0	0	0	0	0
ENSG00000069206.15	protein_coding	ADAM7	0	0	0	0	0	0	0	0	0	1	0	1	0
ENSG00000069248.11	protein_coding	NUP133	2	0	0	0	2	3	6	1	0	11	3	5	0
ENSG00000069275.12	protein_coding	NUCKS1	3	6	10	21	42	5	19	12	24	23	13	25	0
ENSG00000069329.15	protein_coding	VPS35	1	0	2	0	4	4	3	1	3	12	5	4	0
ENSG00000069345.11	protein_coding	DNAJA2	3	0	1	0	4	0	5	2	6	2	4	3	0
ENSG00000069399.12	protein_coding	BCL3	0	0	0	0	4	0	0	1	1	0	3	0	0
ENSG00000069424.14	protein_coding	KCNAB2	2	1	4	0	4	1	0	0	4	0	2	0	0
ENSG00000069431.10	protein_coding	ABCC9	3	0	4	0	12	0	4	0	7	1	3	0	0
ENSG00000069482.6	protein_coding	GAL	0	0	0	0	0	0	0	0	0	0	0	0	0
ENSG00000069493.14	protein_coding	CLEC2D	0	0	0	0	0	0	1	0	0	0	2	2	0
ENSG00000069509.5	protein_coding	FUNDC1	0	0	2	0	1	0	0	0	0	0	0	1	0
ENSG00000069535.13	protein_coding	MAOB	0	0	0	0	1	0	0	0	0	0	0	0	0
ENSG00000069667.15	protein_coding	RORA	0	2	0	1	0	0	0	0	1	1	2	6	0
ENSG00000069696.6	protein_coding	DRD4	0	1	0	0	1	0	0	0	0	0	0	2	0
ENSG00000069702.10	protein_coding	TGFBR3	0	0	0	0	0	0	1	1	0	2	2	0	0
ENSG00000069712.10	protein_coding	KIAA1107	0	1	1	0	0	0	0	0	0	0	0	0	0
ENSG00000069764.9	protein_coding	PLA2G10	0	0	0	0	0	0	0	0	0	0	0	0	0
ENSG00000069812.11	protein_coding	HES2	0	0	0	0	0	0	0	0	0	1	0	0	0
ENSG00000069849.10	protein_coding	ATP1B3	0	0	0	0	0	0	0	3	5	0	5	3	0
ENSG00000069869.15	protein_coding	NEDD4	3	1	0	0	4	0	6	3	0	4	1	3	0
ENSG00000069943.9	protein_coding	PIGB	0	0	0	0	0	0	2	0	0	0	0	1	0
ENSG00000069956.11	protein_coding	MAPK6	5	1	2	2	4	0	3	3	9	4	5	2	0
ENSG00000069966.18	protein_coding	GNB5	0	0	0	0	1	0	1	2	0	4	0	2	0
ENSG00000069974.15	protein_coding	RAB27A	2	1	4	3	10	0	2	0	0	0	0	1	1
ENSG00000069998.12	protein_coding	CECR5	1	2	2	0	1	0	5	3	0	3	1	2	1
ENSG00000070010.18	protein_coding	UFD1L	0	0	0	0	3	0	2	2	0	6	1	1	1
ENSG00000070018.8	protein_coding	LRP6	5	2	16	6	33	21	10	6	11	8	2	5	0
ENSG00000070019.4	protein_coding	GUCY2C	0	0	0	0	0	0	0	0	0	0	0	0	0
ENSG00000070031.3	protein_coding	SCT	0	0	0	0	0	0	2	1	0	0	1	0	0
ENSG00000070047.11	protein_coding	PHRF1	0	0	0	0	5	0	0	2	8	0	4	2	0
ENSG00000070061.14	protein_coding	IKBKAP	1	1	3	1	4	0	6	3	8	13	3	2	0
ENSG00000070081.15	protein_coding	NUCB2	0	0	0	0	2	0	5	6	3	0	2	4	0
ENSG00000070087.13	protein_coding	PFN2	0	0	3	5	2	2	10	2	1	23	9	5	0
ENSG00000070159.13	protein_coding	PTPN3	2	0	0	0	0	0	0	0	2	0	1	0	0
ENSG00000070182.17	protein_coding	SPTB	0	0	2	0	0	0	0	0	0	0	0	0	0
ENSG00000070190.12	protein_coding	DAPP1	0	0	0	0	0	0	0	0	0	0	0	0	1
ENSG00000070193.4	protein_coding	FGF10	0	0	0	0	0	0	0	0	0	0	0	0	0
ENSG00000070214.15	protein_coding	SLC44A1	1	0	2	0	11	0	5	0	5	5	1	1	0
ENSG00000070269.13	protein_coding	TMEM260	0	0	0	0	0	0	1	4	8	19	6	5	0
ENSG00000070366.13	protein_coding	SMG6	0	0	1	1	4	0	1	0	6	0	0	3	1
ENSG00000070367.15	protein_coding	EXOC5	4	0	4	0	4	3	14	3	3	6	3	3	0
ENSG00000070371.15	protein_coding	CLTCL1	0	0	0	1	7	2	1	2	4	3	3	0	0
ENSG00000070388.11	protein_coding	FGF22	0	0	0	0	0	0	0	0	0	0	1	0	0
ENSG00000070404.9	protein_coding	FSTL3	4	0	0	0	5	0	0	3	16	0	3	6	0
ENSG00000070413.18	protein_coding	DGCR2	0	0	0	5	0	0	3	8	43	49	13	15	0
ENSG00000070423.17	protein_coding	RNF126	0	0	1	1	0	0	0	0	2	0	4	0	0
ENSG00000070444.14	protein_coding	MNT	1	0	0	0	0	0	1	0	0	0	0	2	0
ENSG00000070476.14	protein_coding	ZXDC	1	0	4	0	2	0	2	2	2	6	0	0	0
ENSG00000070495.14	protein_coding	JMJD6	1	0	3	0	0	0	0	0	5	9	2	2	0
ENSG00000070501.11	protein_coding	POLB	0	0	2	0	0	0	0	0	0	0	0	0	0
ENSG00000070526.14	protein_coding	ST6GALNAC1	0	1	1	0	3	0	0	0	0	0	0	0	0
ENSG00000070540.12	protein_coding	WIPI1	0	0	0	0	0	0	0	0	0	0	1	0	0
ENSG00000070601.9	protein_coding	FRMPD1	0	0	0	1	0	0	0	0	1	0	0	0	0
ENSG00000070610.14	protein_coding	GBA2	0	0	0	1	1	0	0	5	8	3	5	8	0
ENSG00000070614.14	protein_coding	NDST1	2	1	4	2	2	0	3	1	2	8	4	4	0
ENSG00000070669.16	protein_coding	ASNS	1	0	0	1	2	5	1	1	1	4	1	0	0
ENSG00000070718.11	protein_coding	AP3M2	0	0	0	0	2	2	1	1	0	0	1	1	0
ENSG00000070729.13	protein_coding	CNGB1	0	0	0	0	0	1	0	1	4	1	1	0	0
ENSG00000070731.9	protein_coding	ST6GALNAC2	0	0	1	0	0	0	0	0	1	1	2	0	0
ENSG00000070748.17	protein_coding	CHAT	0	0	0	0	0	0	0	0	0	0	0	0	0
ENSG00000070756.13	protein_coding	PABPC1	24	9	58	25	180	36	54	33	75	78	52	50	0
ENSG00000070759.16	protein_coding	TESK2	0	0	1	0	0	0	0	0	0	0	1	0	0
ENSG00000070761.7	protein_coding	CFAP20	1	0	1	0	1	0	0	1	7	4	4	5	0
ENSG00000070770.8	protein_coding	CSNK2A2	3	0	5	0	2	0	5	6	2	13	4	2	0
ENSG00000070778.12	protein_coding	PTPN21	1	0	2	0	2	0	1	1	0	4	3	2	0
ENSG00000070785.16	protein_coding	EIF2B3	0	0	0	1	0	0	1	0	2	0	0	1	0
ENSG00000070808.15	protein_coding	CAMK2A	0	0	0	0	0	0	0	0	0	0	0	0	0
ENSG00000070814.17	protein_coding	TCOF1	4	1	6	3	14	1	232	550	3530	2718	795	530	2
ENSG00000070831.15	protein_coding	CDC42	3	0	0	2	4	0	17	4	9	6	2	7	0
ENSG00000070882.12	protein_coding	OSBPL3	0	1	0	0	2	2	2	0	2	6	2	0	0
ENSG00000070886.10	protein_coding	EPHA8	0	0	0	0	2	0	0	0	1	1	0	0	0
ENSG00000070915.9	protein_coding	SLC12A3	0	0	0	0	0	0	0	0	0	0	0	0	0
ENSG00000070950.9	protein_coding	RAD18	0	2	1	0	7	0	2	1	0	4	1	3	0
ENSG00000070961.15	protein_coding	ATP2B1	2	2	4	1	4	0	13	8	14	15	6	2	0
ENSG00000070985.13	protein_coding	TRPM5	0	0	0	0	1	0	0	0	0	1	0	0	0
ENSG00000071051.13	protein_coding	NCK2	1	1	9	4	6	0	2	1	0	0	0	0	0
ENSG00000071054.16	protein_coding	MAP4K4	6	2	26	4	10	3	7	3	30	24	18	12	0
ENSG00000071073.12	protein_coding	MGAT4A	1	0	0	0	0	0	2	0	0	0	0	0	0
ENSG00000071082.10	protein_coding	RPL31	3	3	0	0	18	0	16	6	8	16	4	7	0
ENSG00000071127.16	protein_coding	WDR1	7	2	6	16	26	9	16	9	23	25	15	12	0
ENSG00000071189.21	protein_coding	SNX13	3	0	7	1	11	1	4	4	11	23	13	10	0
ENSG00000071203.9	protein_coding	MS4A12	0	0	0	0	0	0	0	0	0	0	0	0	0
ENSG00000071205.11	protein_coding	ARHGAP10	2	0	3	0	0	0	4	0	6	2	1	2	0
ENSG00000071242.11	protein_coding	RPS6KA2	0	0	0	0	3	0	0	0	0	1	0	1	0
ENSG00000071243.15	protein_coding	ING3	0	0	0	3	0	0	0	1	0	0	0	1	0
ENSG00000071246.10	protein_coding	VASH1	0	0	0	2	0	0	0	0	0	0	0	1	0
ENSG00000071282.11	protein_coding	LMCD1	0	0	0	0	2	0	0	0	0	1	1	0	0
ENSG00000071462.11	protein_coding	WBSCR22	1	0	1	2	0	0	1	4	0	7	0	3	0
ENSG00000071537.13	protein_coding	SEL1L	4	1	4	0	5	0	7	1	4	6	4	3	0
ENSG00000071539.13	protein_coding	TRIP13	0	0	2	0	0	0	5	2	3	12	2	0	0
ENSG00000071553.16	protein_coding	ATP6AP1	1	0	3	0	0	0	1	0	2	1	1	0	0
ENSG00000071564.14	protein_coding	TCF3	2	0	5	0	11	0	3	0	0	0	4	5	0
ENSG00000071575.11	protein_coding	TRIB2	0	1	0	0	3	0	0	0	0	0	1	0	1
ENSG00000071626.16	protein_coding	DAZAP1	2	3	13	5	22	3	7	3	3	10	3	7	1
ENSG00000071655.17	protein_coding	MBD3	2	0	0	0	5	0	4	1	10	9	4	7	0
ENSG00000071677.1	protein_coding	PRLH	0	0	0	0	0	0	0	0	0	0	0	0	0
ENSG00000071794.15	protein_coding	HLTF	1	0	0	0	16	7	5	2	5	5	3	1	0
ENSG00000071859.14	protein_coding	FAM50A	0	0	0	1	0	0	2	2	8	2	2	2	0
ENSG00000071889.16	protein_coding	FAM3A	0	0	0	0	0	0	1	0	0	0	0	0	0
ENSG00000071894.14	protein_coding	CPSF1	0	1	1	4	7	0	1	1	2	3	4	5	0
ENSG00000071909.18	protein_coding	MYO3B	0	0	0	0	0	0	0	0	5	0	0	0	0
ENSG00000071967.11	protein_coding	CYBRD1	0	0	0	0	1	0	0	2	0	0	1	0	0
ENSG00000071991.8	protein_coding	CDH19	0	0	0	0	0	0	0	0	0	0	0	0	0
ENSG00000071994.10	protein_coding	PDCD2	0	0	0	0	1	0	3	0	0	4	0	0	0
ENSG00000072041.16	protein_coding	SLC6A15	1	0	2	0	8	0	0	0	3	7	4	3	0
ENSG00000072042.12	protein_coding	RDH11	1	0	0	0	0	0	6	3	2	0	1	4	0
ENSG00000072062.13	protein_coding	PRKACA	0	0	4	7	2	6	2	2	1	5	2	2	0
ENSG00000072071.16	protein_coding	ADGRL1	0	0	0	3	0	2	1	1	3	3	1	0	0
ENSG00000072080.10	protein_coding	SPP2	0	0	0	0	0	0	0	0	0	0	0	0	0
ENSG00000072110.13	protein_coding	ACTN1	2	2	6	1	10	6	18	9	22	10	13	1	0
ENSG00000072121.15	protein_coding	ZFYVE26	0	0	0	0	3	1	0	2	3	1	3	2	0
ENSG00000072133.10	protein_coding	RPS6KA6	0	0	3	0	0	0	2	0	1	3	0	2	0
ENSG00000072134.15	protein_coding	EPN2	0	0	0	0	1	0	0	1	0	5	3	0	0
ENSG00000072135.12	protein_coding	PTPN18	0	0	0	0	0	2	0	6	3	4	0	3	0
ENSG00000072163.18	protein_coding	LIMS2	0	0	0	0	0	0	1	0	1	3	3	0	0
ENSG00000072182.12	protein_coding	ASIC4	0	0	0	0	0	0	0	0	0	0	0	0	0
ENSG00000072195.14	protein_coding	SPEG	0	0	3	0	1	4	5	1	15	17	10	9	0
ENSG00000072201.13	protein_coding	LNX1	0	0	0	0	0	0	1	0	2	0	1	1	0
ENSG00000072210.18	protein_coding	ALDH3A2	0	2	0	0	3	6	2	0	2	0	1	3	2
ENSG00000072274.12	protein_coding	TFRC	2	0	10	3	21	6	16	5	18	16	7	12	0
ENSG00000072310.16	protein_coding	SREBF1	0	0	1	2	1	0	2	5	0	11	1	2	0
ENSG00000072315.3	protein_coding	TRPC5	1	0	0	0	0	0	0	0	0	0	0	0	0
ENSG00000072364.12	protein_coding	AFF4	6	3	7	10	13	5	10	4	20	9	17	8	0
ENSG00000072401.14	protein_coding	UBE2D1	0	0	1	0	1	0	2	0	0	0	2	0	0
ENSG00000072415.8	protein_coding	MPP5	2	0	10	5	2	10	8	2	7	16	6	5	0
ENSG00000072422.16	protein_coding	RHOBTB1	0	0	3	0	0	0	1	0	2	4	0	0	0
ENSG00000072501.17	protein_coding	SMC1A	21	15	49	46	74	35	124	487	732	1565	592	2460	3
ENSG00000072506.12	protein_coding	HSD17B10	2	0	1	0	1	0	0	0	9	20	2	4	0
ENSG00000072518.20	protein_coding	MARK2	0	0	0	0	0	0	1	2	5	8	3	1	0
ENSG00000072571.19	protein_coding	HMMR	1	1	1	0	3	0	1	0	8	0	0	1	0
ENSG00000072609.17	protein_coding	CHFR	0	1	0	2	0	0	0	0	0	3	0	1	1
ENSG00000072657.8	protein_coding	TRHDE	0	0	2	1	2	0	3	0	3	6	1	2	0
ENSG00000072682.18	protein_coding	P4HA2	0	0	0	0	4	0	3	0	9	0	1	0	0
ENSG00000072694.19	protein_coding	FCGR2B	0	0	0	1	1	5	0	0	0	0	1	0	0
ENSG00000072736.18	protein_coding	NFATC3	1	0	0	0	4	0	2	1	2	7	1	1	0
ENSG00000072756.16	protein_coding	TRNT1	1	0	0	0	2	0	3	0	1	5	4	2	0
ENSG00000072778.19	protein_coding	ACADVL	1	0	4	0	0	2	2	5	13	15	8	4	0
ENSG00000072786.12	protein_coding	STK10	0	0	1	0	0	0	0	0	1	1	1	3	0
ENSG00000072803.17	protein_coding	FBXW11	4	2	3	12	13	7	7	3	5	4	6	7	0
ENSG00000072818.11	protein_coding	ACAP1	0	0	0	0	1	0	0	0	1	1	0	0	0
ENSG00000072832.14	protein_coding	CRMP1	0	0	0	0	0	0	0	1	6	4	1	0	0
ENSG00000072840.12	protein_coding	EVC	0	0	1	2	0	0	2	2	9	5	2	0	0
ENSG00000072849.10	protein_coding	DERL2	0	1	4	0	0	0	4	2	8	0	2	1	0
ENSG00000072858.10	protein_coding	SIDT1	0	0	0	0	0	0	0	0	1	0	0	0	0
ENSG00000072864.12	protein_coding	NDE1	0	0	0	0	0	0	2	1	2	1	6	0	0
ENSG00000072952.18	protein_coding	MRVI1	0	0	0	0	0	0	0	0	0	0	0	0	0
ENSG00000072954.6	protein_coding	TMEM38A	0	0	1	0	0	0	0	0	0	4	0	0	0
ENSG00000072958.8	protein_coding	AP1M1	1	0	8	7	5	0	2	4	7	5	7	1	0
ENSG00000073008.14	protein_coding	PVR	0	1	0	4	1	0	4	3	6	0	5	2	0
ENSG00000073050.11	protein_coding	XRCC1	0	0	0	0	0	0	0	0	0	0	1	0	0
ENSG00000073060.15	protein_coding	SCARB1	0	0	0	0	2	0	2	2	7	2	3	2	0
ENSG00000073067.13	protein_coding	CYP2W1	0	0	0	0	0	0	0	0	0	0	0	0	0
ENSG00000073111.13	protein_coding	MCM2	1	2	3	0	4	0	3	2	4	0	3	9	0
ENSG00000073146.15	protein_coding	MOV10L1	0	0	1	1	0	0	0	0	1	0	0	0	0
ENSG00000073150.13	protein_coding	PANX2	0	0	0	0	1	0	0	0	0	4	0	0	0
ENSG00000073169.13	protein_coding	SELO	0	0	0	0	0	0	0	1	4	4	1	0	0
ENSG00000073282.12	protein_coding	TP63	0	0	0	0	0	0	0	0	0	0	0	0	0
ENSG00000073331.17	protein_coding	ALPK1	0	0	0	0	0	0	1	1	3	0	1	0	0
ENSG00000073350.13	protein_coding	LLGL2	0	0	0	0	0	0	0	0	1	0	0	0	0
ENSG00000073417.14	protein_coding	PDE8A	0	1	0	0	1	0	1	2	5	0	0	0	0
ENSG00000073464.11	protein_coding	CLCN4	0	3	2	0	19	6	2	0	0	8	0	0	0
ENSG00000073536.17	protein_coding	NLE1	1	0	2	4	1	0	0	0	4	1	0	1	0
ENSG00000073578.16	protein_coding	SDHA	1	0	9	0	11	2	10	1	5	7	5	2	0
ENSG00000073584.18	protein_coding	SMARCE1	2	0	0	4	6	1	2	2	1	8	2	1	0
ENSG00000073598.5	protein_coding	FNDC8	0	0	0	0	0	0	0	0	0	0	0	0	0
ENSG00000073605.18	protein_coding	GSDMB	0	0	0	0	1	0	0	1	0	0	0	1	0
ENSG00000073614.11	protein_coding	KDM5A	3	0	1	1	5	4	10	4	29	12	10	9	0
ENSG00000073670.13	protein_coding	ADAM11	3	0	1	0	1	0	0	0	2	0	0	4	0
ENSG00000073711.10	protein_coding	PPP2R3A	0	0	2	0	10	0	2	2	3	4	2	3	0
ENSG00000073712.14	protein_coding	FERMT2	1	0	2	1	18	5	2	1	8	5	5	8	0
ENSG00000073734.8	protein_coding	ABCB11	1	0	0	0	0	0	0	0	0	0	0	0	0
ENSG00000073737.16	protein_coding	DHRS9	0	0	0	0	1	0	1	0	0	0	0	0	0
ENSG00000073754.5	protein_coding	CD5L	1	0	0	0	0	0	1	0	0	1	0	0	0
ENSG00000073756.11	protein_coding	PTGS2	0	0	0	0	0	0	1	0	0	0	0	1	0
ENSG00000073792.15	protein_coding	IGF2BP2	0	0	1	3	0	0	4	1	5	10	0	8	0
ENSG00000073803.13	protein_coding	MAP3K13	3	0	0	4	0	0	1	0	3	1	0	2	0
ENSG00000073849.14	protein_coding	ST6GAL1	0	0	0	0	0	0	0	0	0	0	0	0	0
ENSG00000073861.2	protein_coding	TBX21	0	0	0	0	0	0	0	0	0	0	0	0	0
ENSG00000073905.8	processed_pseudogene	VDAC1P1	0	0	0	0	3	0	5	2	1	0	1	0	0
ENSG00000073910.19	protein_coding	FRY	0	0	0	0	7	0	0	0	3	1	3	1	0
ENSG00000073921.17	protein_coding	PICALM	0	0	4	6	0	0	8	5	9	11	7	18	0
ENSG00000073969.18	protein_coding	NSF	2	0	0	1	6	0	3	3	4	4	5	1	0
ENSG00000074047.20	protein_coding	GLI2	0	0	0	0	0	0	2	0	13	6	5	2	0
ENSG00000074054.17	protein_coding	CLASP1	0	1	4	0	7	3	3	2	1	6	2	1	0
ENSG00000074071.13	protein_coding	MRPS34	0	0	0	0	3	0	2	1	0	13	0	1	0
ENSG00000074181.8	protein_coding	NOTCH3	1	0	0	0	0	0	1	3	2	0	0	1	0
ENSG00000074201.8	protein_coding	CLNS1A	0	0	6	0	6	0	8	2	3	15	9	3	0
ENSG00000074211.13	protein_coding	PPP2R2C	0	0	0	2	0	0	0	0	1	0	0	0	0
ENSG00000074219.13	protein_coding	TEAD2	0	0	0	0	1	0	1	1	4	0	1	3	0
ENSG00000074266.17	protein_coding	EED	1	1	2	4	5	0	2	7	8	9	4	1	0
ENSG00000074276.10	protein_coding	CDHR2	0	0	3	2	0	0	0	0	0	0	1	0	0
ENSG00000074317.10	protein_coding	SNCB	0	0	0	0	0	0	0	0	0	0	0	0	0
ENSG00000074319.12	protein_coding	TSG101	0	0	2	1	0	0	2	0	8	0	2	6	0
ENSG00000074356.16	protein_coding	NCBP3	3	2	6	0	7	3	0	2	0	4	2	3	0
ENSG00000074370.17	protein_coding	ATP2A3	0	0	0	0	0	0	0	0	0	3	1	0	0
ENSG00000074410.13	protein_coding	CA12	2	0	0	0	0	0	0	0	0	0	1	0	0
ENSG00000074416.13	protein_coding	MGLL	1	0	0	0	5	0	1	1	0	2	1	0	0
ENSG00000074527.11	protein_coding	NTN4	0	0	0	5	1	2	2	1	3	6	0	0	0
ENSG00000074582.12	protein_coding	BCS1L	0	1	2	4	0	1	1	0	7	2	1	0	0
ENSG00000074590.13	protein_coding	NUAK1	1	0	2	0	8	1	4	2	9	8	12	11	0
ENSG00000074603.18	protein_coding	DPP8	1	0	1	0	8	1	5	0	3	3	1	1	0
ENSG00000074621.13	protein_coding	SLC24A1	0	0	0	0	0	0	0	0	4	7	1	2	0
ENSG00000074657.13	protein_coding	ZNF532	0	2	3	0	8	0	3	0	3	4	2	3	0
ENSG00000074660.15	protein_coding	SCARF1	0	0	1	0	0	0	1	0	0	1	1	0	0
ENSG00000074695.5	protein_coding	LMAN1	0	0	0	1	6	0	12	4	7	13	4	1	0
ENSG00000074696.12	protein_coding	HACD3	1	1	5	0	9	13	8	1	6	1	1	4	0
ENSG00000074706.13	protein_coding	IPCEF1	0	0	0	0	0	0	0	1	1	3	0	0	0
ENSG00000074755.14	protein_coding	ZZEF1	2	0	1	0	5	1	2	0	5	4	0	2	1
ENSG00000074771.3	protein_coding	NOX3	2	0	0	0	0	0	0	0	0	0	0	0	0
ENSG00000074800.13	protein_coding	ENO1	12	6	27	21	62	6	64	26	42	80	21	19	3
ENSG00000074803.17	protein_coding	SLC12A1	0	0	0	0	0	0	0	0	0	0	0	0	1
ENSG00000074842.7	protein_coding	MYDGF	0	0	3	1	6	0	0	1	6	17	2	0	0
ENSG00000074855.10	protein_coding	ANO8	1	0	0	0	1	0	0	2	0	0	0	1	0
ENSG00000074935.13	protein_coding	TUBE1	0	0	0	0	0	3	1	0	0	0	0	1	0
ENSG00000074964.16	protein_coding	ARHGEF10L	0	0	2	0	1	0	3	1	0	4	1	0	0
ENSG00000074966.10	protein_coding	TXK	0	0	0	0	0	0	0	0	0	0	0	0	0
ENSG00000075035.9	protein_coding	WSCD2	0	0	0	0	0	0	0	0	0	0	0	0	0
ENSG00000075043.17	protein_coding	KCNQ2	0	0	3	0	0	0	0	0	0	0	0	0	0
ENSG00000075073.14	protein_coding	TACR2	0	0	0	0	0	0	0	0	0	0	0	1	1
ENSG00000075089.9	protein_coding	ACTR6	1	0	1	0	3	0	2	1	0	3	2	0	0
ENSG00000075131.9	protein_coding	TIPIN	0	0	0	0	0	0	0	0	1	2	2	0	0
ENSG00000075142.13	protein_coding	SRI	0	0	0	0	2	9	4	1	2	1	0	3	0
ENSG00000075151.20	protein_coding	EIF4G3	0	0	3	0	7	0	9	8	19	24	13	7	0
ENSG00000075188.8	protein_coding	NUP37	0	0	0	0	0	0	7	0	2	0	0	0	0
ENSG00000075213.10	protein_coding	SEMA3A	0	0	0	0	0	0	1	0	0	0	0	1	0
ENSG00000075218.18	protein_coding	GTSE1	0	0	1	3	3	0	2	2	6	7	2	0	0
ENSG00000075223.13	protein_coding	SEMA3C	1	1	2	0	20	5	7	4	5	13	4	2	0
ENSG00000075234.16	protein_coding	TTC38	0	0	0	0	0	0	2	0	0	3	0	0	0
ENSG00000075239.13	protein_coding	ACAT1	4	0	0	0	2	0	2	1	2	0	2	0	0
ENSG00000075240.16	protein_coding	GRAMD4	0	0	0	0	1	0	0	0	0	0	0	1	0
ENSG00000075275.16	protein_coding	CELSR1	1	0	0	0	0	0	0	0	0	0	1	2	0
ENSG00000075290.7	protein_coding	WNT8B	0	0	0	0	0	0	0	0	0	0	0	0	0
ENSG00000075292.18	protein_coding	ZNF638	2	0	4	3	12	2	4	3	3	7	3	2	1
ENSG00000075303.12	protein_coding	SLC25A40	0	0	2	0	0	0	0	0	3	4	0	1	0
ENSG00000075336.11	protein_coding	TIMM21	2	2	11	2	23	7	2	2	1	0	16	9	0
ENSG00000075340.22	protein_coding	ADD2	0	0	0	2	0	0	0	0	0	0	0	0	0
ENSG00000075388.3	protein_coding	FGF4	0	0	1	0	0	2	0	0	0	0	0	0	0
ENSG00000075391.16	protein_coding	RASAL2	0	0	0	0	0	10	0	6	3	1	3	2	0
ENSG00000075399.12	protein_coding	VPS9D1	0	0	0	0	0	0	1	0	0	6	0	0	0
ENSG00000075407.17	protein_coding	ZNF37A	1	0	1	3	4	0	2	1	0	2	0	1	0
ENSG00000075413.17	protein_coding	MARK3	3	2	2	2	14	0	2	2	3	2	3	5	0
ENSG00000075415.12	protein_coding	SLC25A3	12	1	15	10	35	9	30	9	15	12	14	9	0
ENSG00000075420.12	protein_coding	FNDC3B	2	0	5	1	12	4	2	4	9	7	4	3	0
ENSG00000075426.11	protein_coding	FOSL2	5	2	10	2	25	7	15	10	19	28	14	33	0
ENSG00000075429.8	protein_coding	CACNG5	0	0	0	0	0	0	0	0	0	0	0	0	0
ENSG00000075461.5	protein_coding	CACNG4	0	0	0	0	0	0	0	0	0	0	0	0	0
ENSG00000075539.13	protein_coding	FRYL	2	0	7	2	9	0	13	3	16	27	3	7	3
ENSG00000075568.16	protein_coding	TMEM131	2	3	1	0	8	1	5	7	5	3	5	1	3
ENSG00000075618.17	protein_coding	FSCN1	0	0	1	0	0	0	3	4	3	2	2	3	0
ENSG00000075624.13	protein_coding	ACTB	17	4	36	8	50	4	64	17	56	72	41	20	0
ENSG00000075643.5	protein_coding	MOCOS	0	1	0	0	0	0	1	1	0	1	2	4	0
ENSG00000075651.15	protein_coding	PLD1	0	0	0	0	0	0	1	1	0	1	0	0	0
ENSG00000075673.11	protein_coding	ATP12A	1	0	0	0	0	0	0	0	0	0	0	0	0
ENSG00000075702.16	protein_coding	WDR62	0	0	1	0	1	0	4	2	4	16	1	4	0
ENSG00000075711.20	protein_coding	DLG1	5	1	13	4	15	7	6	7	13	12	7	14	0
ENSG00000075785.12	protein_coding	RAB7A	5	3	4	1	7	2	6	3	12	10	2	5	0
ENSG00000075790.10	protein_coding	BCAP29	0	0	1	1	0	1	2	1	0	4	1	1	1
ENSG00000075826.16	protein_coding	SEC31B	0	0	0	0	0	0	0	0	0	0	0	0	0
ENSG00000075856.11	protein_coding	SART3	0	0	2	4	8	7	4	2	7	7	6	1	0
ENSG00000075884.12	protein_coding	ARHGAP15	0	0	0	0	0	0	0	0	0	0	0	0	0
ENSG00000075886.10	protein_coding	TUBA3D	0	0	0	8	0	0	2	0	1	5	1	0	0
ENSG00000075891.21	protein_coding	PAX2	0	0	0	0	0	0	0	0	2	2	0	0	0
ENSG00000075914.12	protein_coding	EXOSC7	1	0	0	0	2	0	1	0	2	2	2	2	0
ENSG00000075945.12	protein_coding	KIFAP3	0	0	0	0	0	0	0	0	0	0	0	0	0
ENSG00000075975.15	protein_coding	MKRN2	0	0	1	0	5	4	0	2	1	0	2	0	0
ENSG00000076003.4	protein_coding	MCM6	0	0	3	0	4	0	3	1	0	5	1	1	0
ENSG00000076043.9	protein_coding	REXO2	1	0	1	0	0	0	0	0	0	0	1	0	0
ENSG00000076053.10	protein_coding	RBM7	0	0	3	0	3	0	0	3	2	3	0	0	0
ENSG00000076067.11	protein_coding	RBMS2	1	0	4	4	2	0	3	0	1	4	3	7	0
ENSG00000076108.11	protein_coding	BAZ2A	1	2	6	2	4	0	8	7	4	6	6	13	0
ENSG00000076201.14	protein_coding	PTPN23	0	0	2	0	3	0	1	1	2	6	1	2	0
ENSG00000076242.14	protein_coding	MLH1	0	1	1	0	0	0	2	0	5	3	4	5	0
ENSG00000076248.10	protein_coding	UNG	0	0	0	0	3	0	1	3	1	0	1	2	0
ENSG00000076258.9	protein_coding	FMO4	0	0	1	0	0	0	0	0	0	0	0	0	0
ENSG00000076321.10	protein_coding	KLHL20	0	1	3	0	0	0	0	1	5	0	0	0	0
ENSG00000076344.15	protein_coding	RGS11	1	0	0	0	0	0	0	0	0	0	0	0	0
ENSG00000076351.12	protein_coding	SLC46A1	0	0	0	0	0	0	0	0	0	0	0	1	0
ENSG00000076356.6	protein_coding	PLXNA2	1	1	13	10	12	9	2	0	1	1	2	1	2
ENSG00000076382.16	protein_coding	SPAG5	2	2	3	0	1	3	4	3	3	12	1	3	0
ENSG00000076513.16	protein_coding	ANKRD13A	3	3	5	0	8	0	10	1	6	9	5	4	0
ENSG00000076554.15	protein_coding	TPD52	0	0	0	0	0	0	0	0	0	0	0	0	0
ENSG00000076555.15	protein_coding	ACACB	2	0	0	0	0	0	1	0	2	3	2	0	0
ENSG00000076604.14	protein_coding	TRAF4	0	0	2	0	6	1	2	3	9	10	6	12	0
ENSG00000076641.4	protein_coding	PAG1	0	0	0	0	0	0	0	0	0	0	1	0	1
ENSG00000076650.6	protein_coding	GPATCH1	0	2	2	0	3	0	1	2	4	0	0	0	0
ENSG00000076662.9	protein_coding	ICAM3	0	0	0	0	0	0	0	0	0	0	0	0	0
ENSG00000076685.18	protein_coding	NT5C2	0	0	0	0	0	0	1	0	7	11	3	1	0
ENSG00000076706.14	protein_coding	MCAM	0	3	0	0	0	0	1	0	5	6	5	0	0
ENSG00000076716.8	protein_coding	GPC4	0	0	0	0	2	0	0	0	0	0	0	0	1
ENSG00000076770.14	protein_coding	MBNL3	0	0	0	0	0	0	0	0	0	0	0	0	0
ENSG00000076826.9	protein_coding	CAMSAP3	0	3	1	2	0	1	0	0	0	0	1	0	3
ENSG00000076864.19	protein_coding	RAP1GAP	0	0	0	0	0	0	0	0	1	0	0	0	0
ENSG00000076924.11	protein_coding	XAB2	0	0	0	0	5	0	6	1	4	3	0	0	0
ENSG00000076928.17	protein_coding	ARHGEF1	5	2	2	4	7	0	2	2	11	5	3	2	3
ENSG00000076944.14	protein_coding	STXBP2	0	0	0	0	0	0	0	1	1	1	1	0	0
ENSG00000076984.17	protein_coding	MAP2K7	0	0	0	0	0	0	1	0	6	9	3	10	0
ENSG00000077009.13	protein_coding	NMRK2	0	1	0	0	0	0	0	0	0	0	0	0	0
ENSG00000077044.9	protein_coding	DGKD	0	1	1	1	1	0	2	0	8	14	2	1	0
ENSG00000077063.10	protein_coding	CTTNBP2	0	0	0	0	0	0	0	0	0	0	0	0	0
ENSG00000077080.9	protein_coding	ACTL6B	0	0	0	0	0	0	0	0	0	0	0	0	0
ENSG00000077092.18	protein_coding	RARB	0	0	0	0	0	0	0	0	0	0	0	0	0
ENSG00000077097.13	protein_coding	TOP2B	0	1	4	4	4	1	5	1	16	11	4	4	0
ENSG00000077147.14	protein_coding	TM9SF3	4	3	11	5	38	19	13	3	7	4	13	1	0
ENSG00000077150.17	protein_coding	NFKB2	0	0	0	1	5	0	1	0	5	0	0	0	0
ENSG00000077152.9	protein_coding	UBE2T	0	0	2	0	1	0	5	1	0	6	0	0	0
ENSG00000077157.21	protein_coding	PPP1R12B	1	0	0	0	1	0	0	1	4	4	4	2	0
ENSG00000077232.16	protein_coding	DNAJC10	0	0	1	3	3	0	13	3	4	8	5	2	0
ENSG00000077235.17	protein_coding	GTF3C1	2	1	4	3	5	0	4	3	4	10	0	0	0
ENSG00000077238.13	protein_coding	IL4R	0	0	1	0	0	0	0	1	0	1	2	0	0
ENSG00000077254.14	protein_coding	USP33	1	0	1	1	3	0	3	1	3	3	2	1	0
ENSG00000077264.14	protein_coding	PAK3	0	0	0	0	1	0	0	0	4	0	0	1	1
ENSG00000077274.8	protein_coding	CAPN6	0	0	0	0	0	0	0	0	0	0	0	0	0
ENSG00000077279.16	protein_coding	DCX	0	0	0	0	0	0	0	0	0	0	0	1	0
ENSG00000077312.8	protein_coding	SNRPA	0	0	0	0	0	0	2	1	3	5	1	4	0
ENSG00000077327.15	protein_coding	SPAG6	0	0	0	0	0	0	0	0	0	0	0	0	0
ENSG00000077348.8	protein_coding	EXOSC5	0	1	0	0	3	0	1	0	1	0	1	0	0
ENSG00000077380.15	protein_coding	DYNC1I2	2	1	0	1	3	3	2	3	4	7	6	7	0
ENSG00000077420.15	protein_coding	APBB1IP	1	0	0	0	0	0	0	2	1	1	0	0	0
ENSG00000077454.15	protein_coding	LRCH4	0	0	0	0	0	0	0	0	0	0	0	1	0
ENSG00000077458.12	protein_coding	FAM76B	1	0	3	0	5	0	2	1	2	7	0	4	0
ENSG00000077463.14	protein_coding	SIRT6	0	0	0	0	0	0	0	0	0	1	0	0	0
ENSG00000077498.8	protein_coding	TYR	0	0	0	0	0	0	0	0	0	0	0	0	0
ENSG00000077514.8	protein_coding	POLD3	2	0	4	3	1	0	4	2	3	3	2	2	0
ENSG00000077522.12	protein_coding	ACTN2	0	0	0	0	0	0	0	0	1	0	0	0	0
ENSG00000077549.17	protein_coding	CAPZB	4	0	5	0	5	0	8	3	2	13	7	2	0
ENSG00000077585.13	protein_coding	GPR137B	0	1	5	0	0	0	0	1	2	0	0	0	0
ENSG00000077616.10	protein_coding	NAALAD2	0	0	0	0	0	0	0	0	0	0	1	0	0
ENSG00000077684.15	protein_coding	JADE1	0	0	0	0	3	0	2	2	2	3	3	3	0
ENSG00000077713.18	protein_coding	SLC25A43	0	0	0	0	0	0	2	0	3	0	0	0	0
ENSG00000077721.15	protein_coding	UBE2A	0	0	0	2	3	0	3	2	1	1	1	0	0
ENSG00000077782.19	protein_coding	FGFR1	0	1	3	0	2	0	9	3	13	7	5	7	0
ENSG00000077800.11	protein_coding	FKBP6	1	0	0	0	0	0	0	2	0	9	0	0	0
ENSG00000077935.16	protein_coding	SMC1B	0	0	0	0	0	1	0	0	0	0	0	0	0
ENSG00000077942.18	protein_coding	FBLN1	0	0	10	0	0	0	0	1	0	4	0	0	0
ENSG00000077943.7	protein_coding	ITGA8	0	0	0	0	0	0	0	0	2	1	1	1	0
ENSG00000077984.5	protein_coding	CST7	0	0	0	0	0	0	0	0	0	0	0	0	0
ENSG00000078018.19	protein_coding	MAP2	0	0	0	0	0	0	0	0	0	0	1	2	0
ENSG00000078043.15	protein_coding	PIAS2	2	1	2	0	4	5	0	2	1	0	4	1	0
ENSG00000078053.16	protein_coding	AMPH	0	0	1	0	0	0	1	0	3	1	1	0	0
ENSG00000078061.12	protein_coding	ARAF	0	0	2	0	1	0	3	2	1	4	0	0	0
ENSG00000078070.11	protein_coding	MCCC1	0	0	2	0	6	0	0	0	1	0	0	3	0
ENSG00000078081.7	protein_coding	LAMP3	1	0	1	0	0	0	0	0	0	0	1	0	0
ENSG00000078098.13	protein_coding	FAP	0	0	1	0	0	0	1	0	0	0	0	0	0
ENSG00000078114.18	protein_coding	NEBL	0	0	0	0	1	0	0	0	0	1	0	0	0
ENSG00000078124.11	protein_coding	ACER3	1	0	0	2	1	0	0	0	3	0	3	2	0
ENSG00000078140.13	protein_coding	UBE2K	4	0	4	0	7	0	7	1	1	10	2	7	0
ENSG00000078142.11	protein_coding	PIK3C3	0	0	0	0	0	0	3	0	1	0	2	3	1
ENSG00000078177.13	protein_coding	N4BP2	0	0	0	0	0	0	3	2	4	11	4	4	0
ENSG00000078237.6	protein_coding	TIGAR	0	0	0	0	2	0	5	6	2	10	3	4	0
ENSG00000078246.15	protein_coding	TULP3	2	0	3	0	21	0	1	0	1	0	4	1	0
ENSG00000078269.13	protein_coding	SYNJ2	1	1	8	0	10	0	2	2	3	4	2	2	0
ENSG00000078295.15	protein_coding	ADCY2	0	0	3	0	4	0	0	0	1	0	0	0	0
ENSG00000078304.19	protein_coding	PPP2R5C	3	5	11	9	26	3	3	0	7	5	4	3	1
ENSG00000078319.8	unprocessed_pseudogene	PMS2P1	0	0	0	0	0	5	0	3	3	7	1	1	0
ENSG00000078328.19	protein_coding	RBFOX1	2	0	0	0	0	0	0	0	0	0	1	0	0
ENSG00000078369.17	protein_coding	GNB1	4	2	11	0	8	1	34	5	52	35	11	9	0
ENSG00000078399.15	protein_coding	HOXA9	0	0	0	4	0	0	0	1	2	0	0	0	0
ENSG00000078401.6	protein_coding	EDN1	0	0	0	0	1	0	4	2	0	6	1	0	0
ENSG00000078403.16	protein_coding	MLLT10	0	1	0	3	2	0	2	0	0	1	2	0	0
ENSG00000078487.17	protein_coding	ZCWPW1	0	0	0	0	0	0	1	2	0	3	2	0	0
ENSG00000078549.14	protein_coding	ADCYAP1R1	3	3	1	1	1	0	0	0	1	0	0	0	0
ENSG00000078579.8	protein_coding	FGF20	0	0	0	0	0	0	0	0	0	0	0	0	0
ENSG00000078589.12	protein_coding	P2RY10	0	0	0	0	1	0	0	0	0	0	0	0	0
ENSG00000078596.10	protein_coding	ITM2A	0	1	0	0	0	0	0	0	0	0	0	0	0
ENSG00000078618.19	protein_coding	NRD1	3	2	6	1	1	3	9	2	5	2	5	2	0
ENSG00000078668.13	protein_coding	VDAC3	1	0	0	0	6	0	1	2	6	0	1	0	0
ENSG00000078674.17	protein_coding	PCM1	3	2	5	3	12	3	7	7	11	12	10	5	0
ENSG00000078687.16	protein_coding	TNRC6C	1	0	3	3	2	1	1	1	2	0	0	2	0
ENSG00000078699.21	protein_coding	CBFA2T2	0	0	1	0	3	0	0	2	1	0	3	0	0
ENSG00000078725.12	protein_coding	BRINP1	1	0	0	0	0	0	0	0	0	0	0	0	0
ENSG00000078747.12	protein_coding	ITCH	3	2	5	4	8	8	9	4	0	0	4	1	2
ENSG00000078795.16	protein_coding	PKD2L2	0	0	0	0	0	0	0	0	1	0	0	1	0
ENSG00000078804.12	protein_coding	TP53INP2	2	0	6	5	1	2	0	0	2	4	3	0	0
ENSG00000078808.16	protein_coding	SDF4	2	0	3	0	0	0	1	1	4	0	0	1	0
ENSG00000078814.15	protein_coding	MYH7B	0	0	0	0	1	3	0	1	0	0	0	0	0
ENSG00000078898.6	protein_coding	BPIFB2	1	0	0	0	0	0	0	0	0	0	0	0	0
ENSG00000078900.14	protein_coding	TP73	0	0	0	0	0	0	0	1	1	0	0	0	0
ENSG00000078902.15	protein_coding	TOLLIP	0	0	0	0	10	0	1	0	0	0	0	7	0
ENSG00000078967.12	protein_coding	UBE2D4	0	0	0	0	0	0	1	0	0	0	1	0	0
ENSG00000079101.16	protein_coding	CLUL1	0	0	0	0	0	0	0	0	0	0	0	0	0
ENSG00000079102.16	protein_coding	RUNX1T1	2	0	0	0	0	0	0	1	0	0	2	2	0
ENSG00000079112.9	protein_coding	CDH17	0	0	0	0	0	0	0	0	0	0	0	0	0
ENSG00000079134.11	protein_coding	THOC1	0	0	0	0	2	0	5	1	0	7	1	2	0
ENSG00000079150.17	protein_coding	FKBP7	0	0	0	0	0	0	0	0	0	0	0	3	0
ENSG00000079156.16	protein_coding	OSBPL6	0	0	3	0	1	0	1	1	2	0	0	0	0
ENSG00000079215.13	protein_coding	SLC1A3	0	0	0	0	0	0	0	0	2	0	1	0	0
ENSG00000079246.15	protein_coding	XRCC5	3	2	7	2	35	3	40	8	28	23	16	10	0
ENSG00000079257.7	protein_coding	LXN	0	0	0	0	0	0	0	0	0	0	0	0	0
ENSG00000079263.18	protein_coding	SP140	0	1	0	0	0	0	1	0	0	1	2	0	0
ENSG00000079277.19	protein_coding	MKNK1	0	0	1	0	5	0	0	1	0	1	0	2	0
ENSG00000079308.16	protein_coding	TNS1	2	1	2	0	1	1	1	3	2	6	5	1	0
ENSG00000079313.11	protein_coding	REXO1	0	0	0	3	4	0	1	1	6	5	0	1	0
ENSG00000079332.14	protein_coding	SAR1A	1	0	5	0	2	3	4	0	7	3	2	6	0
ENSG00000079335.18	protein_coding	CDC14A	1	0	0	0	0	0	3	1	2	3	4	2	0
ENSG00000079337.15	protein_coding	RAPGEF3	0	0	0	0	0	5	1	0	0	0	10	5	0
ENSG00000079385.21	protein_coding	CEACAM1	0	0	0	0	0	0	0	0	0	0	0	0	0
ENSG00000079387.13	protein_coding	SENP1	0	0	1	0	1	4	4	0	0	5	2	3	0
ENSG00000079393.20	protein_coding	DUSP13	0	0	0	0	0	0	0	0	0	0	0	0	0
ENSG00000079432.7	protein_coding	CIC	2	0	0	0	3	1	2	3	6	4	4	1	0
ENSG00000079435.9	protein_coding	LIPE	0	0	0	0	1	0	0	0	0	1	0	0	0
ENSG00000079459.12	protein_coding	FDFT1	1	0	0	0	1	0	13	9	5	14	2	7	0
ENSG00000079462.7	protein_coding	PAFAH1B3	0	0	0	0	0	0	1	0	0	1	0	0	0
ENSG00000079482.12	protein_coding	OPHN1	0	0	2	0	0	0	0	2	7	2	0	6	0
ENSG00000079557.4	protein_coding	AFM	0	0	0	0	0	0	0	0	0	0	0	0	0
ENSG00000079616.12	protein_coding	KIF22	1	2	1	1	1	2	1	6	4	18	4	2	0
ENSG00000079689.13	protein_coding	SCGN	0	0	0	0	0	0	0	0	0	0	0	0	0
ENSG00000079691.17	protein_coding	LRRC16A	0	0	0	0	0	0	2	0	2	3	1	0	0
ENSG00000079739.15	protein_coding	PGM1	0	1	0	0	9	0	2	3	14	17	12	12	0
ENSG00000079785.14	protein_coding	DDX1	2	1	2	2	4	2	5	2	4	1	5	1	0
ENSG00000079805.16	protein_coding	DNM2	1	0	1	0	2	0	7	0	3	12	5	0	0
ENSG00000079819.16	protein_coding	EPB41L2	0	2	1	3	4	2	5	1	6	3	1	6	0
ENSG00000079841.18	protein_coding	RIMS1	0	0	3	0	0	1	1	0	0	2	0	0	0
ENSG00000079931.14	protein_coding	MOXD1	0	0	0	0	0	0	0	0	0	0	1	0	0
ENSG00000079950.13	protein_coding	STX7	0	0	2	0	0	0	1	0	0	7	4	1	0
ENSG00000079974.17	protein_coding	RABL2B	0	0	0	0	0	0	0	0	0	2	3	0	0
ENSG00000079999.13	protein_coding	KEAP1	2	0	0	0	2	5	2	1	2	4	1	2	0
ENSG00000080007.7	protein_coding	DDX43	0	0	0	0	0	0	0	0	0	0	0	0	0
ENSG00000080031.9	protein_coding	PTPRH	0	1	0	0	0	1	0	0	6	0	0	2	0
ENSG00000080166.15	protein_coding	DCT	0	0	3	0	0	0	0	0	0	0	1	0	0
ENSG00000080189.14	protein_coding	SLC35C2	1	1	1	0	0	0	4	1	5	11	20	11	0
ENSG00000080200.9	protein_coding	CRYBG3	0	0	5	0	6	0	4	3	2	1	4	7	0
ENSG00000080224.17	protein_coding	EPHA6	2	0	2	0	0	0	0	0	0	0	0	0	1
ENSG00000080293.9	protein_coding	SCTR	0	0	0	0	0	0	1	0	0	0	0	0	0
ENSG00000080298.15	protein_coding	RFX3	1	0	0	0	7	4	0	0	0	0	1	0	0
ENSG00000080345.17	protein_coding	RIF1	7	1	8	3	10	1	8	2	11	20	5	18	0
ENSG00000080371.5	protein_coding	RAB21	2	1	6	0	11	7	4	1	4	3	8	2	0
ENSG00000080493.13	protein_coding	SLC4A4	0	0	0	0	2	0	1	0	1	5	0	0	0
ENSG00000080503.20	protein_coding	SMARCA2	0	0	0	8	1	0	3	1	3	3	0	2	0
ENSG00000080511.3	protein_coding	RDH8	0	0	0	0	0	0	0	0	0	0	0	0	0
ENSG00000080546.13	protein_coding	SESN1	2	0	0	0	0	0	1	0	1	0	1	1	0
ENSG00000080561.13	protein_coding	MID2	0	0	0	0	0	0	0	0	0	0	0	0	0
ENSG00000080572.12	protein_coding	PIH1D3	0	0	0	0	0	0	0	0	0	0	0	0	0
ENSG00000080573.6	protein_coding	COL5A3	3	0	0	0	0	0	0	0	0	0	0	1	0
ENSG00000080603.16	protein_coding	SRCAP	0	0	0	0	0	0	0	0	3	0	0	0	0
ENSG00000080608.9	protein_coding	PUM3	0	0	1	0	2	0	6	1	3	0	0	0	0
ENSG00000080618.13	protein_coding	CPB2	0	0	0	0	1	0	0	0	0	0	0	0	0
ENSG00000080644.15	protein_coding	CHRNA3	0	0	0	0	1	0	0	0	3	0	0	0	0
ENSG00000080709.14	protein_coding	KCNN2	0	0	0	0	1	0	0	0	0	0	0	0	0
ENSG00000080802.18	protein_coding	CNOT4	0	0	0	0	13	0	4	1	13	8	3	1	0
ENSG00000080815.18	protein_coding	PSEN1	3	1	2	1	2	0	5	8	6	18	5	6	0
ENSG00000080819.6	protein_coding	CPOX	0	2	1	0	3	0	4	3	8	5	4	9	0
ENSG00000080822.16	protein_coding	CLDND1	1	1	1	3	8	0	3	5	4	4	5	5	0
ENSG00000080823.21	protein_coding	MOK	0	0	7	1	7	1	5	12	43	14	13	8	0
ENSG00000080824.18	protein_coding	HSP90AA1	41	10	69	25	129	54	373	35	89	91	52	36	0
ENSG00000080839.11	protein_coding	RBL1	0	0	1	0	6	0	3	1	3	2	4	0	0
ENSG00000080845.17	protein_coding	DLGAP4	0	1	16	10	5	1	4	1	11	8	7	2	0
ENSG00000080854.14	protein_coding	IGSF9B	0	0	0	0	0	0	1	0	0	5	0	1	0
ENSG00000080910.11	protein_coding	CFHR2	0	0	0	0	0	0	0	0	0	0	0	0	0
ENSG00000080947.14	transcribed_unprocessed_pseudogene	CROCCP3	0	0	1	0	0	0	0	0	0	0	1	0	0
ENSG00000080986.12	protein_coding	NDC80	0	0	0	0	1	0	1	0	0	0	0	0	0
ENSG00000081014.10	protein_coding	AP4E1	1	0	0	0	0	0	3	1	5	0	0	1	0
ENSG00000081019.13	protein_coding	RSBN1	0	2	5	3	5	4	1	2	3	2	1	7	0
ENSG00000081026.18	protein_coding	MAGI3	0	0	1	0	1	0	1	0	0	2	0	0	0
ENSG00000081041.8	protein_coding	CXCL2	3	1	0	0	0	0	3	2	4	13	3	2	0
ENSG00000081051.7	protein_coding	AFP	0	0	0	0	0	0	0	0	0	0	0	0	0
ENSG00000081052.11	protein_coding	COL4A4	0	0	3	0	6	0	1	0	1	1	2	0	0
ENSG00000081059.19	protein_coding	TCF7	0	0	0	0	0	0	0	1	3	13	5	0	0
ENSG00000081087.14	protein_coding	OSTM1	1	0	0	0	1	0	0	0	3	1	1	0	0
ENSG00000081138.13	protein_coding	CDH7	0	0	0	0	0	0	0	0	0	0	1	1	0
ENSG00000081148.11	protein_coding	IMPG2	1	1	2	3	1	1	0	1	3	5	1	0	1
ENSG00000081154.11	protein_coding	PCNP	1	0	2	3	2	4	10	8	4	10	10	1	0
ENSG00000081177.18	protein_coding	EXD2	0	0	1	0	2	0	0	1	0	3	0	1	0
ENSG00000081181.7	protein_coding	ARG2	0	0	0	0	2	0	3	0	0	0	0	0	0
ENSG00000081189.13	protein_coding	MEF2C	0	0	0	0	0	0	0	2	0	0	2	1	0
ENSG00000081237.18	protein_coding	PTPRC	0	0	1	0	0	0	0	0	0	1	0	1	0
ENSG00000081248.10	protein_coding	CACNA1S	1	0	0	0	0	0	0	0	0	0	1	0	0
ENSG00000081277.11	protein_coding	PKP1	0	0	0	0	0	0	0	1	0	5	0	0	0
ENSG00000081307.12	protein_coding	UBA5	0	0	3	0	1	0	3	2	5	0	2	1	0
ENSG00000081320.10	protein_coding	STK17B	1	0	1	1	0	2	7	2	5	13	4	6	1
ENSG00000081377.16	protein_coding	CDC14B	1	0	1	1	4	5	1	2	3	6	0	0	0
ENSG00000081386.12	protein_coding	ZNF510	0	0	0	0	1	0	0	0	3	0	1	2	0
ENSG00000081479.12	protein_coding	LRP2	2	1	3	0	1	0	0	0	0	0	0	1	0
ENSG00000081665.13	protein_coding	ZNF506	0	0	0	0	0	0	0	0	3	0	1	0	0
ENSG00000081692.12	protein_coding	JMJD4	1	0	2	0	2	0	0	0	0	0	0	1	0
ENSG00000081721.11	protein_coding	DUSP12	0	0	0	0	0	0	1	0	7	0	1	2	0
ENSG00000081760.16	protein_coding	AACS	0	1	1	0	0	0	5	1	2	7	2	1	0
ENSG00000081791.8	protein_coding	KIAA0141	1	0	0	0	0	0	3	2	1	1	1	1	0
ENSG00000081800.8	protein_coding	SLC13A1	0	0	0	0	0	0	0	0	0	0	0	0	0
ENSG00000081803.15	protein_coding	CADPS2	0	0	1	0	1	0	1	0	0	1	1	0	0
ENSG00000081818.3	protein_coding	PCDHB4	0	3	0	0	1	0	0	0	0	0	1	0	9
ENSG00000081842.17	protein_coding	PCDHA6	0	2	0	0	0	0	0	0	1	0	1	5	0
ENSG00000081853.14	protein_coding	PCDHGA2	0	0	0	0	0	0	1	0	0	0	0	0	1
ENSG00000081870.11	protein_coding	HSPB11	0	0	0	0	0	0	2	1	0	0	0	1	0
ENSG00000081913.13	protein_coding	PHLPP1	0	0	0	0	4	9	1	2	4	0	0	4	0
ENSG00000081923.10	protein_coding	ATP8B1	1	0	1	1	0	0	3	5	4	7	8	1	0
ENSG00000081985.10	protein_coding	IL12RB2	0	0	0	1	0	0	18	10	57	46	26	30	0
ENSG00000082014.16	protein_coding	SMARCD3	0	0	0	0	0	0	0	2	2	7	4	8	0
ENSG00000082068.8	protein_coding	WDR70	1	0	0	1	2	0	2	1	7	4	2	3	0
ENSG00000082074.15	protein_coding	FYB	0	0	0	0	3	0	0	0	0	0	0	0	0
ENSG00000082126.17	protein_coding	MPP4	0	0	0	4	0	0	1	0	0	0	0	0	0
ENSG00000082146.12	protein_coding	STRADB	0	0	3	0	1	0	2	0	0	0	0	0	0
ENSG00000082153.17	protein_coding	BZW1	8	2	14	8	26	3	21	3	21	9	14	15	0
ENSG00000082175.14	protein_coding	PGR	0	0	0	0	2	0	1	0	5	1	0	0	0
ENSG00000082196.20	protein_coding	C1QTNF3	0	0	0	0	0	0	0	0	0	0	0	0	0
ENSG00000082212.11	protein_coding	ME2	1	0	1	0	0	0	2	0	7	4	0	0	0
ENSG00000082213.17	protein_coding	C5orf22	0	0	0	0	0	0	4	4	1	0	0	0	0
ENSG00000082258.12	protein_coding	CCNT2	2	0	3	0	4	0	1	2	7	5	2	2	0
ENSG00000082269.16	protein_coding	FAM135A	0	0	3	3	0	0	0	2	1	0	0	0	0
ENSG00000082293.12	protein_coding	COL19A1	1	0	1	0	0	1	0	0	0	0	2	0	1
ENSG00000082397.16	protein_coding	EPB41L3	1	2	5	7	13	3	2	0	6	6	8	0	1
ENSG00000082438.15	protein_coding	COBLL1	1	1	2	0	0	0	1	1	2	0	1	2	0
ENSG00000082458.11	protein_coding	DLG3	0	0	1	0	0	0	0	0	0	0	1	0	0
ENSG00000082482.13	protein_coding	KCNK2	0	0	0	0	0	0	1	2	0	6	0	0	0
ENSG00000082497.11	protein_coding	SERTAD4	1	0	1	0	0	0	0	0	0	3	0	2	0
ENSG00000082512.14	protein_coding	TRAF5	0	0	1	0	0	0	1	0	2	8	0	2	0
ENSG00000082515.16	protein_coding	MRPL22	0	0	1	0	0	0	2	2	1	7	0	0	0
ENSG00000082516.8	protein_coding	GEMIN5	0	0	1	0	7	0	4	1	3	21	3	1	0
ENSG00000082556.10	protein_coding	OPRK1	1	0	0	0	0	0	0	0	0	0	0	0	0
ENSG00000082641.15	protein_coding	NFE2L1	0	2	2	6	7	0	9	4	10	5	3	8	0
ENSG00000082684.14	protein_coding	SEMA5B	0	0	0	0	0	0	0	0	0	0	2	0	0
ENSG00000082701.14	protein_coding	GSK3B	12	6	22	25	41	11	9	6	16	6	8	9	0
ENSG00000082781.11	protein_coding	ITGB5	0	0	0	0	2	0	1	0	2	1	2	2	0
ENSG00000082805.19	protein_coding	ERC1	2	0	12	1	20	0	7	0	13	9	4	4	0
ENSG00000082898.16	protein_coding	XPO1	6	1	6	9	23	8	27	6	8	20	16	10	0
ENSG00000082929.8	processed_transcript	LINC01587	0	0	0	0	0	0	0	0	0	0	0	0	0
ENSG00000082996.19	protein_coding	RNF13	0	0	0	0	0	0	4	2	7	0	1	1	0
ENSG00000083067.22	protein_coding	TRPM3	0	0	0	0	0	0	0	1	0	5	0	0	0
ENSG00000083093.9	protein_coding	PALB2	0	0	0	0	3	0	1	0	0	5	3	0	0
ENSG00000083097.14	protein_coding	DOPEY1	0	0	0	0	3	0	1	0	6	4	1	2	0
ENSG00000083099.10	protein_coding	LYRM2	0	0	1	0	2	0	1	2	1	0	0	0	0
ENSG00000083123.14	protein_coding	BCKDHB	0	0	0	0	3	0	3	1	3	1	3	5	0
ENSG00000083168.9	protein_coding	KAT6A	1	0	6	4	7	0	5	1	6	1	7	3	0
ENSG00000083223.17	protein_coding	ZCCHC6	0	0	0	0	2	0	9	3	6	1	2	0	0
ENSG00000083290.19	protein_coding	ULK2	1	0	0	0	2	0	2	0	0	0	2	2	0
ENSG00000083307.10	protein_coding	GRHL2	0	0	0	0	0	0	0	0	0	4	0	0	0
ENSG00000083312.17	protein_coding	TNPO1	4	0	11	6	44	7	24	5	14	26	18	8	0
ENSG00000083444.16	protein_coding	PLOD1	1	0	2	0	0	0	2	4	7	10	2	1	0
ENSG00000083454.21	protein_coding	P2RX5	0	0	0	0	0	0	0	0	0	1	0	0	0
ENSG00000083457.11	protein_coding	ITGAE	0	0	2	1	0	0	1	0	0	0	0	0	0
ENSG00000083520.14	protein_coding	DIS3	3	2	10	2	11	5	4	3	7	0	2	1	0
ENSG00000083535.15	protein_coding	PIBF1	0	0	2	0	0	0	0	1	0	0	2	0	0
ENSG00000083544.13	protein_coding	TDRD3	0	0	0	0	0	0	1	0	3	0	1	1	0
ENSG00000083622.8	antisense	AC000111.6	0	0	0	0	0	0	0	0	0	0	0	0	0
ENSG00000083635.7	protein_coding	NUFIP1	0	0	0	0	4	0	1	0	0	0	0	2	0
ENSG00000083642.18	protein_coding	PDS5B	1	0	4	0	0	7	8	0	1	5	0	3	0
ENSG00000083720.12	protein_coding	OXCT1	0	0	0	0	0	0	1	2	2	2	1	1	0
ENSG00000083750.12	protein_coding	RRAGB	0	0	2	0	0	0	0	0	0	3	0	0	0
ENSG00000083782.7	protein_coding	EPYC	0	0	0	1	0	0	0	0	0	0	0	0	0
ENSG00000083799.17	protein_coding	CYLD	1	0	5	0	8	0	2	0	2	10	6	3	0
ENSG00000083807.9	protein_coding	SLC27A5	0	0	0	0	0	0	0	0	2	0	0	0	0
ENSG00000083812.11	protein_coding	ZNF324	0	0	0	0	2	0	3	17	43	44	24	23	0
ENSG00000083814.12	protein_coding	ZNF671	1	0	0	0	0	0	0	0	0	0	2	0	0
ENSG00000083817.8	protein_coding	ZNF416	0	0	0	0	0	0	0	0	0	0	0	0	0
ENSG00000083828.15	protein_coding	ZNF586	0	0	0	0	2	0	0	0	0	1	0	5	0
ENSG00000083838.15	protein_coding	ZNF446	0	0	0	0	0	0	0	0	0	0	0	1	0
ENSG00000083844.10	protein_coding	ZNF264	0	0	1	0	8	0	6	2	3	11	7	5	0
ENSG00000083845.8	protein_coding	RPS5	3	0	6	1	16	20	7	2	19	7	9	10	0
ENSG00000083857.13	protein_coding	FAT1	9	7	24	17	32	3	19	10	37	32	43	19	0
ENSG00000083896.12	protein_coding	YTHDC1	7	4	17	9	58	33	6	1	13	0	5	4	0
ENSG00000083937.8	protein_coding	CHMP2B	0	0	2	0	9	0	3	5	3	7	1	1	0
ENSG00000084070.11	protein_coding	SMAP2	1	1	2	0	0	0	1	2	2	3	0	1	0
ENSG00000084072.16	protein_coding	PPIE	1	0	1	0	0	0	1	0	0	2	0	0	0
ENSG00000084073.8	protein_coding	ZMPSTE24	0	0	5	0	8	1	10	1	4	3	1	0	0
ENSG00000084090.13	protein_coding	STARD7	5	0	5	3	14	0	9	1	9	4	5	4	0
ENSG00000084092.6	protein_coding	NOA1	1	0	3	0	4	0	3	2	2	3	0	0	0
ENSG00000084093.15	protein_coding	REST	1	2	7	3	14	11	3	5	4	12	22	12	0
ENSG00000084110.10	protein_coding	HAL	0	0	0	0	0	0	0	0	0	0	0	0	0
ENSG00000084112.14	protein_coding	SSH1	3	0	4	1	5	2	33	8	8	4	5	7	0
ENSG00000084207.15	protein_coding	GSTP1	0	1	3	3	0	5	3	0	0	3	1	0	0
ENSG00000084234.16	protein_coding	APLP2	4	1	2	0	5	3	8	3	6	4	2	0	0
ENSG00000084444.13	protein_coding	FAM234B	0	0	0	0	0	5	2	1	5	1	3	1	0
ENSG00000084453.16	protein_coding	SLCO1A2	0	0	0	0	0	0	0	0	0	0	0	0	1
ENSG00000084463.7	protein_coding	WBP11	4	1	10	19	14	6	443	1027	3271	3063	589	697	0
ENSG00000084623.11	protein_coding	EIF3I	1	0	2	2	7	2	6	2	5	1	3	0	0
ENSG00000084628.9	protein_coding	NKAIN1	0	0	2	0	0	0	0	0	0	0	0	0	0
ENSG00000084636.17	protein_coding	COL16A1	0	0	0	1	4	0	2	3	2	8	2	1	0
ENSG00000084652.15	protein_coding	TXLNA	0	0	0	2	1	4	1	4	1	8	3	4	0
ENSG00000084674.13	protein_coding	APOB	1	0	1	0	0	0	0	1	1	0	0	0	0
ENSG00000084676.15	protein_coding	NCOA1	1	0	0	0	7	2	3	1	1	0	1	1	0
ENSG00000084693.15	protein_coding	AGBL5	0	0	2	1	0	0	17	3	20	11	49	29	1
ENSG00000084710.13	protein_coding	EFR3B	0	0	0	5	4	0	3	3	1	11	0	0	0
ENSG00000084731.13	protein_coding	KIF3C	0	0	0	0	0	0	3	2	0	4	7	1	0
ENSG00000084733.10	protein_coding	RAB10	0	0	2	5	6	0	5	0	4	0	3	2	0
ENSG00000084734.8	protein_coding	GCKR	0	0	0	0	0	0	0	0	0	0	0	0	0
ENSG00000084754.10	protein_coding	HADHA	2	0	1	6	3	4	6	2	2	3	2	1	0
ENSG00000084764.10	protein_coding	MAPRE3	0	0	0	0	0	0	1	0	2	1	1	1	0
ENSG00000084774.13	protein_coding	CAD	0	0	3	0	2	0	18	8	9	36	11	9	0
ENSG00000085063.14	protein_coding	CD59	1	0	3	0	8	3	12	2	5	7	1	7	0
ENSG00000085117.11	protein_coding	CD82	0	0	0	0	0	0	0	1	1	0	1	0	0
ENSG00000085185.15	protein_coding	BCORL1	0	0	0	0	0	0	0	0	9	1	2	1	0
ENSG00000085224.20	protein_coding	ATRX	0	0	1	1	0	2	3	1	1	1	3	0	0
ENSG00000085231.13	protein_coding	AK6	0	0	0	0	0	0	7	0	2	1	2	0	0
ENSG00000085265.10	protein_coding	FCN1	0	0	0	0	0	2	0	0	0	0	1	0	0
ENSG00000085274.15	protein_coding	MYNN	0	0	1	0	0	0	1	1	2	4	0	0	0
ENSG00000085276.17	protein_coding	MECOM	1	1	1	0	8	9	1	0	2	5	0	6	0
ENSG00000085365.17	protein_coding	SCAMP1	0	0	0	0	9	0	7	0	14	1	0	0	0
ENSG00000085377.13	protein_coding	PREP	2	0	2	0	4	0	2	0	2	5	2	0	0
ENSG00000085382.11	protein_coding	HACE1	1	0	0	0	1	0	1	0	2	2	1	0	0
ENSG00000085415.15	protein_coding	SEH1L	1	0	1	0	8	2	1	5	5	11	2	8	0
ENSG00000085433.15	protein_coding	WDR47	0	0	1	0	0	0	2	1	13	5	2	0	0
ENSG00000085449.14	protein_coding	WDFY1	3	0	4	1	5	0	1	1	0	0	2	2	0
ENSG00000085465.12	protein_coding	OVGP1	0	0	0	1	0	0	0	0	0	0	0	0	1
ENSG00000085491.15	protein_coding	SLC25A24	2	1	0	0	0	2	3	1	1	0	2	5	0
ENSG00000085511.19	protein_coding	MAP3K4	0	0	0	0	4	0	1	1	0	1	1	0	0
ENSG00000085514.15	protein_coding	PILRA	0	0	0	0	0	0	0	0	0	0	0	1	0
ENSG00000085552.16	protein_coding	IGSF9	0	0	0	0	0	0	0	0	0	0	0	0	0
ENSG00000085563.14	protein_coding	ABCB1	0	0	0	0	0	0	0	0	0	0	0	0	0
ENSG00000085644.13	protein_coding	ZNF213	2	0	1	2	0	0	1	2	1	0	0	0	0
ENSG00000085662.13	protein_coding	AKR1B1	1	0	6	0	3	0	7	1	4	2	1	0	0
ENSG00000085719.11	protein_coding	CPNE3	1	1	2	0	8	0	6	3	3	8	3	5	0
ENSG00000085721.12	protein_coding	RRN3	1	0	0	1	5	0	0	1	3	6	7	0	0
ENSG00000085733.15	protein_coding	CTTN	2	2	18	1	21	0	7	3	10	16	2	1	0
ENSG00000085741.12	protein_coding	WNT11	0	0	0	0	0	0	0	0	0	0	0	0	0
ENSG00000085760.14	protein_coding	MTIF2	1	0	0	1	4	0	2	3	6	0	4	1	0
ENSG00000085788.13	protein_coding	DDHD2	0	0	0	3	2	0	2	4	5	6	0	1	0
ENSG00000085831.15	protein_coding	TTC39A	6	3	1	4	2	4	0	0	0	0	0	0	2
ENSG00000085832.16	protein_coding	EPS15	2	0	0	10	2	0	4	2	7	2	2	0	0
ENSG00000085840.12	protein_coding	ORC1	1	0	0	6	8	0	2	1	0	4	0	0	0
ENSG00000085871.8	protein_coding	MGST2	0	0	1	0	0	1	0	0	0	0	1	0	0
ENSG00000085872.14	protein_coding	CHERP	0	0	0	0	2	0	2	1	5	1	0	1	0
ENSG00000085978.21	protein_coding	ATG16L1	0	0	1	0	3	0	1	2	3	4	2	1	0
ENSG00000085982.13	protein_coding	USP40	2	0	0	0	7	3	3	0	1	4	2	0	1
ENSG00000085998.13	protein_coding	POMGNT1	0	0	0	0	2	0	1	1	0	1	4	0	0
ENSG00000085999.11	protein_coding	RAD54L	0	0	2	0	0	0	3	1	4	2	2	0	0
ENSG00000086015.20	protein_coding	MAST2	0	0	0	0	0	0	4	3	2	3	0	5	0
ENSG00000086061.15	protein_coding	DNAJA1	10	1	7	2	10	0	24	2	14	15	11	6	0
ENSG00000086062.12	protein_coding	B4GALT1	5	1	5	8	21	3	4	1	8	10	2	5	0
ENSG00000086065.13	protein_coding	CHMP5	1	1	0	0	1	0	3	1	1	12	5	0	0
ENSG00000086102.18	protein_coding	NFX1	0	0	0	0	0	0	5	1	2	2	2	2	0
ENSG00000086159.12	protein_coding	AQP6	0	0	0	0	0	0	0	0	0	0	1	1	0
ENSG00000086189.9	protein_coding	DIMT1	2	1	0	1	1	0	5	2	5	8	6	6	0
ENSG00000086200.16	protein_coding	IPO11	1	0	1	0	1	0	3	0	2	15	1	3	0
ENSG00000086205.16	protein_coding	FOLH1	0	0	0	0	0	0	0	0	1	0	0	0	0
ENSG00000086232.12	protein_coding	EIF2AK1	1	0	0	0	6	0	12	5	6	11	0	5	0
ENSG00000086288.11	protein_coding	NME8	0	0	0	0	0	0	0	0	0	0	0	0	0
ENSG00000086289.11	protein_coding	EPDR1	0	0	1	0	0	0	0	0	0	1	0	0	0
ENSG00000086300.15	protein_coding	SNX10	0	0	0	0	0	0	0	0	0	0	0	0	0
ENSG00000086475.14	protein_coding	SEPHS1	2	2	4	6	23	4	2	1	6	4	4	1	0
ENSG00000086504.15	protein_coding	MRPL28	1	0	3	3	2	0	1	2	3	2	0	0	0
ENSG00000086506.2	protein_coding	HBQ1	0	0	0	0	0	0	0	0	0	3	0	0	0
ENSG00000086544.2	protein_coding	ITPKC	0	0	0	0	0	0	0	2	0	3	3	1	0
ENSG00000086548.8	protein_coding	CEACAM6	0	0	0	0	0	0	0	0	1	0	0	0	0
ENSG00000086570.12	protein_coding	FAT2	1	1	3	0	0	1	1	1	1	0	0	0	0
ENSG00000086589.11	protein_coding	RBM22	0	4	2	5	5	3	3	2	2	2	2	5	0
ENSG00000086598.10	protein_coding	TMED2	1	1	3	0	2	0	13	2	18	13	8	14	0
ENSG00000086619.13	protein_coding	ERO1B	0	0	0	0	2	0	0	0	0	0	2	0	0
ENSG00000086666.18	protein_coding	ZFAND6	2	0	2	0	6	0	4	0	0	0	3	0	0
ENSG00000086696.10	protein_coding	HSD17B2	0	0	0	0	0	0	1	2	2	2	2	2	0
ENSG00000086712.12	protein_coding	TXLNG	3	2	10	0	9	1	6	4	0	9	4	1	0
ENSG00000086717.18	protein_coding	PPEF1	0	0	0	0	0	0	0	0	0	0	0	0	0
ENSG00000086730.16	protein_coding	LAT2	0	0	0	0	0	0	0	2	2	0	1	0	0
ENSG00000086758.15	protein_coding	HUWE1	5	6	11	9	55	1	32	6	30	32	12	8	0
ENSG00000086827.8	protein_coding	ZW10	0	0	0	0	0	0	2	1	3	0	1	1	0
ENSG00000086848.14	protein_coding	ALG9	1	0	0	0	0	0	0	0	3	0	1	0	0
ENSG00000086967.9	protein_coding	MYBPC2	0	0	1	0	0	0	2	8	8	24	10	11	0
ENSG00000086991.12	protein_coding	NOX4	0	0	0	0	0	0	0	0	0	0	0	0	0
ENSG00000087008.15	protein_coding	ACOX3	0	0	2	0	1	0	4	3	11	12	0	1	0
ENSG00000087053.18	protein_coding	MTMR2	1	1	9	2	11	0	3	4	13	10	11	7	0
ENSG00000087074.7	protein_coding	PPP1R15A	1	0	6	4	11	0	5	3	11	8	6	8	0
ENSG00000087076.8	protein_coding	HSD17B14	0	0	0	0	0	0	0	0	0	1	0	0	0
ENSG00000087077.11	protein_coding	TRIP6	1	0	1	0	3	0	1	0	2	7	1	3	0
ENSG00000087085.13	protein_coding	ACHE	0	0	0	3	0	0	0	0	0	0	0	0	0
ENSG00000087086.13	protein_coding	FTL	1	2	7	0	17	7	25	14	21	18	23	15	0
ENSG00000087087.18	protein_coding	SRRT	0	1	3	0	3	0	3	2	6	21	7	3	0
ENSG00000087088.19	protein_coding	BAX	1	0	2	0	1	0	2	0	1	4	4	0	0
ENSG00000087095.12	protein_coding	NLK	1	0	0	1	1	2	2	2	10	4	7	3	0
ENSG00000087111.20	protein_coding	PIGS	0	0	0	0	0	0	0	1	2	1	3	3	0
ENSG00000087116.13	protein_coding	ADAMTS2	0	0	0	0	0	0	0	0	0	0	0	0	0
ENSG00000087128.9	protein_coding	TMPRSS11E	0	0	0	0	0	0	0	0	0	0	0	0	0
ENSG00000087152.15	protein_coding	ATXN7L3	0	0	1	0	0	0	3	8	11	11	3	7	0
ENSG00000087157.18	protein_coding	PGS1	0	0	0	0	0	0	0	0	1	0	3	0	0
ENSG00000087191.12	protein_coding	PSMC5	0	1	1	2	10	4	5	4	6	5	8	2	0
ENSG00000087206.16	protein_coding	UIMC1	0	0	0	0	2	0	0	0	1	7	2	4	0
ENSG00000087237.10	protein_coding	CETP	0	0	0	0	2	0	1	0	0	1	0	0	0
ENSG00000087245.12	protein_coding	MMP2	0	4	0	3	3	0	1	0	4	3	5	2	0
ENSG00000087250.8	protein_coding	MT3	0	0	0	0	0	0	0	0	0	0	0	0	0
ENSG00000087253.11	protein_coding	LPCAT2	0	0	0	0	0	0	0	0	0	0	0	0	0
ENSG00000087258.13	protein_coding	GNAO1	0	0	2	0	2	0	0	2	5	1	0	3	0
ENSG00000087263.16	protein_coding	OGFOD1	1	0	0	0	3	0	5	0	1	2	3	4	0
ENSG00000087266.15	protein_coding	SH3BP2	0	0	0	0	0	3	2	0	2	8	0	1	0
ENSG00000087269.15	protein_coding	NOP14	1	0	1	3	18	0	25	4	14	11	5	0	0
ENSG00000087274.16	protein_coding	ADD1	3	2	6	5	31	4	9	4	12	14	5	4	0
ENSG00000087299.11	protein_coding	L2HGDH	0	0	2	0	5	0	2	0	0	0	1	0	0
ENSG00000087301.8	protein_coding	TXNDC16	0	0	0	0	0	0	1	1	1	0	4	0	0
ENSG00000087302.8	protein_coding	C14orf166	0	0	0	0	3	0	5	3	3	4	4	0	0
ENSG00000087303.16	protein_coding	NID2	0	0	0	0	2	0	0	0	0	0	0	1	0
ENSG00000087338.4	protein_coding	GMCL1	0	0	3	0	0	0	1	1	6	1	1	0	0
ENSG00000087365.14	protein_coding	SF3B2	1	3	10	2	12	0	4	2	18	13	9	5	0
ENSG00000087448.9	protein_coding	KLHL42	3	1	1	0	6	0	3	3	3	2	6	2	0
ENSG00000087460.23	protein_coding	GNAS	3	3	4	2	11	0	17	11	28	23	8	10	0
ENSG00000087470.17	protein_coding	DNM1L	2	0	3	4	10	0	9	3	8	10	5	0	0
ENSG00000087494.15	protein_coding	PTHLH	0	0	2	0	0	0	0	0	4	0	0	0	0
ENSG00000087495.16	protein_coding	PHACTR3	0	0	0	0	0	0	0	0	0	0	0	0	0
ENSG00000087502.17	protein_coding	ERGIC2	3	1	6	0	8	5	16	2	11	7	0	3	0
ENSG00000087510.6	protein_coding	TFAP2C	0	0	0	0	0	0	0	0	0	1	0	0	0
ENSG00000087586.17	protein_coding	AURKA	0	0	2	0	6	0	2	1	5	7	8	8	0
ENSG00000087589.16	protein_coding	CASS4	0	0	0	0	3	0	0	0	0	0	0	0	0
ENSG00000087842.10	protein_coding	PIR	0	0	0	0	0	0	0	0	0	0	0	1	0
ENSG00000087884.14	protein_coding	AAMDC	0	0	0	0	0	0	0	0	1	1	0	0	0
ENSG00000087903.12	protein_coding	RFX2	2	0	0	4	2	0	2	0	0	2	3	2	0
ENSG00000087995.15	protein_coding	METTL2A	1	0	1	0	3	0	2	1	5	0	1	1	0
ENSG00000088002.11	protein_coding	SULT2B1	0	0	0	2	0	0	0	1	0	0	0	0	0
ENSG00000088035.15	protein_coding	ALG6	0	0	2	0	0	0	1	3	0	0	1	0	0
ENSG00000088038.17	protein_coding	CNOT3	1	0	0	0	0	0	1	3	1	1	1	1	0
ENSG00000088053.11	protein_coding	GP6	0	0	0	0	0	0	0	0	0	0	0	0	0
ENSG00000088179.8	protein_coding	PTPN4	0	0	2	0	1	0	2	0	0	0	0	0	0
ENSG00000088205.12	protein_coding	DDX18	1	1	2	0	9	1	6	8	11	4	4	2	0
ENSG00000088247.15	protein_coding	KHSRP	0	0	1	3	13	1	7	2	7	4	2	7	0
ENSG00000088256.8	protein_coding	GNA11	1	0	1	0	6	6	1	2	5	10	2	2	0
ENSG00000088280.18	protein_coding	ASAP3	0	0	0	0	4	1	2	3	3	4	1	12	0
ENSG00000088298.12	protein_coding	EDEM2	0	0	0	2	0	3	3	1	0	0	0	0	0
ENSG00000088305.18	protein_coding	DNMT3B	1	2	0	0	4	1	1	0	4	0	4	1	1
ENSG00000088320.3	protein_coding	REM1	0	0	0	0	0	0	2	1	4	2	4	0	0
ENSG00000088325.15	protein_coding	TPX2	0	1	3	1	31	3	15	8	14	35	2	7	0
ENSG00000088340.15	unitary_pseudogene	FER1L4	4	1	2	0	0	0	0	0	0	3	0	0	0
ENSG00000088356.5	protein_coding	PDRG1	0	0	0	1	0	0	0	1	0	0	1	1	0
ENSG00000088367.20	protein_coding	EPB41L1	0	0	2	0	1	0	2	0	4	6	2	2	0
ENSG00000088386.15	protein_coding	SLC15A1	0	0	0	0	0	5	0	0	0	0	0	0	0
ENSG00000088387.17	protein_coding	DOCK9	0	0	3	2	5	7	1	1	4	9	1	4	0
ENSG00000088448.14	protein_coding	ANKRD10	1	0	0	1	2	0	0	0	6	5	0	3	0
ENSG00000088451.10	protein_coding	TGDS	0	0	0	0	0	0	0	1	1	0	1	2	0
ENSG00000088538.12	protein_coding	DOCK3	0	0	0	0	0	0	0	1	0	1	0	0	0
ENSG00000088543.14	protein_coding	C3orf18	0	0	0	0	0	0	1	1	1	7	1	0	0
ENSG00000088682.13	protein_coding	COQ9	0	0	0	0	0	0	0	0	0	3	0	1	0
ENSG00000088726.15	protein_coding	TMEM40	1	0	0	0	0	0	0	0	0	0	0	0	0
ENSG00000088727.12	protein_coding	KIF9	0	0	0	0	1	0	2	1	0	3	2	0	0
ENSG00000088756.12	protein_coding	ARHGAP28	2	0	0	0	1	0	0	0	0	7	2	1	0
ENSG00000088766.11	protein_coding	CRLS1	2	0	0	1	11	0	3	1	7	1	1	1	0
ENSG00000088782.4	protein_coding	DEFB127	0	0	0	0	0	0	0	0	0	0	0	0	0
ENSG00000088808.16	protein_coding	PPP1R13B	0	0	0	0	1	0	1	1	1	3	1	4	0
ENSG00000088812.17	protein_coding	ATRN	0	1	1	0	8	0	1	1	2	6	1	2	0
ENSG00000088826.17	protein_coding	SMOX	0	0	0	0	2	0	0	1	0	1	1	1	0
ENSG00000088827.12	protein_coding	SIGLEC1	0	0	1	2	1	0	0	0	0	0	0	0	0
ENSG00000088832.14	protein_coding	FKBP1A	0	0	0	0	6	0	18	5	1	9	8	0	0
ENSG00000088833.17	protein_coding	NSFL1C	0	0	3	1	10	2	2	1	15	11	2	6	0
ENSG00000088836.12	protein_coding	SLC4A11	0	0	0	3	3	0	0	0	4	0	1	0	0
ENSG00000088854.12	protein_coding	C20orf194	1	0	4	0	2	1	2	0	3	4	7	2	0
ENSG00000088876.11	protein_coding	ZNF343	0	0	1	0	2	0	2	1	0	0	0	1	0
ENSG00000088881.20	protein_coding	EBF4	0	1	0	0	8	0	0	0	0	2	0	0	0
ENSG00000088882.7	protein_coding	CPXM1	0	0	0	0	0	0	1	0	0	1	0	0	0
ENSG00000088888.17	protein_coding	MAVS	1	0	0	0	1	0	4	2	8	6	5	4	0
ENSG00000088899.14	protein_coding	RP5-1187M17.10	0	1	0	0	0	1	0	2	0	0	0	1	1
ENSG00000088926.13	protein_coding	F11	0	0	0	0	0	0	0	0	0	0	0	0	0
ENSG00000088930.7	protein_coding	XRN2	1	1	4	5	3	3	15	2	8	10	4	1	0
ENSG00000088970.15	protein_coding	KIZ	0	0	1	0	0	0	2	1	0	1	1	0	0
ENSG00000088986.10	protein_coding	DYNLL1	1	0	2	0	4	0	10	6	9	27	2	9	0
ENSG00000088992.17	protein_coding	TESC	0	0	0	0	0	0	0	0	0	0	0	0	0
ENSG00000089006.16	protein_coding	SNX5	6	1	8	0	23	8	22	6	15	12	9	6	0
ENSG00000089009.15	protein_coding	RPL6	9	1	15	6	30	1	15	7	10	17	14	9	0
ENSG00000089012.14	protein_coding	SIRPG	0	0	0	0	0	0	0	0	0	0	0	0	0
ENSG00000089022.13	protein_coding	MAPKAPK5	0	0	4	2	0	1	4	3	10	0	3	7	0
ENSG00000089041.16	protein_coding	P2RX7	0	0	0	0	0	0	0	0	1	0	1	2	0
ENSG00000089048.14	protein_coding	ESF1	5	1	11	1	22	3	4	2	7	9	2	1	0
ENSG00000089050.14	protein_coding	RBBP9	2	0	5	0	0	0	6	0	2	0	4	1	0
ENSG00000089053.12	protein_coding	ANAPC5	3	0	3	0	12	3	5	3	9	2	2	6	0
ENSG00000089057.14	protein_coding	SLC23A2	6	0	6	4	22	1	3	4	10	8	7	5	0
ENSG00000089060.11	protein_coding	SLC8B1	0	1	0	0	4	0	1	3	14	6	3	5	0
ENSG00000089063.14	protein_coding	TMEM230	1	1	0	0	11	0	2	0	6	5	0	1	0
ENSG00000089091.16	protein_coding	DZANK1	0	0	0	0	0	0	1	0	1	0	1	0	0
ENSG00000089094.16	protein_coding	KDM2B	0	1	1	8	3	10	3	2	0	10	3	3	1
ENSG00000089101.17	protein_coding	CFAP61	0	0	0	0	0	0	0	0	0	0	0	0	0
ENSG00000089116.3	protein_coding	LHX5	0	0	0	0	0	0	0	0	0	1	0	0	0
ENSG00000089123.15	protein_coding	TASP1	0	0	0	0	0	0	0	1	2	3	0	2	0
ENSG00000089127.12	protein_coding	OAS1	0	0	0	0	2	0	0	0	0	0	0	0	0
ENSG00000089154.10	protein_coding	GCN1	0	1	3	0	0	0	3	9	12	20	7	3	0
ENSG00000089157.15	protein_coding	RPLP0	7	3	5	3	41	0	36	28	129	185	41	59	0
ENSG00000089159.15	protein_coding	PXN	0	0	5	0	1	0	5	4	4	21	7	13	0
ENSG00000089163.4	protein_coding	SIRT4	0	0	0	0	0	0	0	0	0	0	0	0	0
ENSG00000089169.14	protein_coding	RPH3A	0	0	0	0	0	0	1	0	0	0	0	0	0
ENSG00000089177.17	protein_coding	KIF16B	1	0	1	0	1	0	1	1	9	4	0	1	0
ENSG00000089195.14	protein_coding	TRMT6	0	0	3	0	2	0	3	2	2	5	2	4	0
ENSG00000089199.9	protein_coding	CHGB	0	0	0	0	0	0	0	0	0	0	0	0	0
ENSG00000089220.4	protein_coding	PEBP1	0	0	0	2	11	0	2	0	3	5	5	2	0
ENSG00000089225.19	protein_coding	TBX5	0	0	0	0	0	0	0	0	0	0	0	0	0
ENSG00000089234.15	protein_coding	BRAP	0	0	3	0	1	4	1	1	6	3	0	0	0
ENSG00000089248.6	protein_coding	ERP29	1	0	0	0	0	0	2	3	0	12	1	0	0
ENSG00000089250.18	protein_coding	NOS1	4	0	0	0	2	0	0	0	1	0	0	0	0
ENSG00000089280.18	protein_coding	FUS	5	0	4	5	18	2	28	14	43	29	23	35	0
ENSG00000089289.15	protein_coding	IGBP1	0	0	0	0	0	0	1	1	4	0	1	1	0
ENSG00000089327.14	protein_coding	FXYD5	0	0	2	0	10	0	32	5	24	24	2	0	0
ENSG00000089335.20	protein_coding	ZNF302	0	0	0	0	0	2	1	0	2	0	1	1	0
ENSG00000089351.14	protein_coding	GRAMD1A	0	0	1	0	0	0	2	5	3	11	5	5	0
ENSG00000089356.16	protein_coding	FXYD3	0	0	0	0	0	0	0	0	0	0	0	0	0
ENSG00000089472.16	protein_coding	HEPH	0	0	0	0	0	0	0	0	0	0	0	0	0
ENSG00000089486.16	protein_coding	CDIP1	0	0	0	0	2	0	0	0	2	0	0	3	0
ENSG00000089505.17	protein_coding	CMTM1	0	0	2	0	3	0	0	0	0	0	0	0	0
ENSG00000089558.8	protein_coding	KCNH4	0	0	1	0	0	0	0	0	0	0	0	0	0
ENSG00000089597.16	protein_coding	GANAB	1	2	7	5	5	0	14	7	15	18	9	7	0
ENSG00000089639.10	protein_coding	GMIP	0	0	0	0	0	0	0	0	10	9	7	5	0
ENSG00000089682.16	protein_coding	RBM41	0	0	0	0	5	0	0	0	0	0	1	0	0
ENSG00000089685.14	protein_coding	BIRC5	1	0	3	0	16	2	4	2	4	2	2	1	0
ENSG00000089692.8	protein_coding	LAG3	0	0	0	0	0	0	1	1	1	3	1	0	0
ENSG00000089693.10	protein_coding	MLF2	1	0	4	4	7	0	10	5	14	10	4	3	0
ENSG00000089723.9	protein_coding	OTUB2	0	0	0	0	0	0	0	1	0	0	0	0	0
ENSG00000089737.15	protein_coding	DDX24	3	0	1	9	17	0	8	3	6	3	0	2	0
ENSG00000089775.11	protein_coding	ZBTB25	0	0	1	1	0	0	1	2	6	3	3	0	0
ENSG00000089818.16	protein_coding	NECAP1	0	1	2	0	0	0	2	2	3	11	2	4	1
ENSG00000089820.15	protein_coding	ARHGAP4	0	0	1	0	1	0	0	0	1	0	0	0	0
ENSG00000089847.12	protein_coding	ANKRD24	0	0	0	0	0	0	0	0	0	0	0	0	0
ENSG00000089876.11	protein_coding	DHX32	0	0	0	0	0	0	1	1	4	0	0	0	0
ENSG00000089902.9	protein_coding	RCOR1	3	1	15	0	22	8	4	1	7	12	9	7	0
ENSG00000089916.17	protein_coding	GPATCH2L	0	0	3	0	10	5	5	3	22	3	9	7	0
ENSG00000090006.17	protein_coding	LTBP4	0	0	0	0	2	3	3	2	6	7	7	4	0
ENSG00000090013.9	protein_coding	BLVRB	0	0	0	0	3	0	0	0	0	2	1	1	0
ENSG00000090020.10	protein_coding	SLC9A1	2	0	1	0	0	0	0	0	4	0	4	2	0
ENSG00000090054.13	protein_coding	SPTLC1	0	0	0	0	0	0	6	0	1	0	5	8	0
ENSG00000090060.17	protein_coding	PAPOLA	4	1	4	2	15	0	23	22	28	45	9	10	0
ENSG00000090061.17	protein_coding	CCNK	0	0	0	0	0	0	0	1	3	2	0	0	0
ENSG00000090097.20	protein_coding	PCBP4	1	0	0	0	1	0	2	1	1	7	1	2	0
ENSG00000090104.11	protein_coding	RGS1	0	1	0	0	0	0	0	0	0	0	0	0	0
ENSG00000090238.11	protein_coding	YPEL3	0	1	0	0	0	0	0	0	1	0	0	0	0
ENSG00000090263.15	protein_coding	MRPS33	0	0	7	0	0	0	4	0	0	1	0	2	0
ENSG00000090266.12	protein_coding	NDUFB2	0	0	0	0	3	0	2	4	3	3	1	2	0
ENSG00000090273.13	protein_coding	NUDC	3	1	5	5	10	6	3	6	28	21	2	7	0
ENSG00000090316.15	protein_coding	MAEA	17	4	27	22	62	8	22	4	42	35	22	15	0
ENSG00000090339.8	protein_coding	ICAM1	0	0	5	0	1	0	1	0	1	0	0	0	0
ENSG00000090372.14	protein_coding	STRN4	0	0	4	0	3	2	4	2	2	8	4	2	0
ENSG00000090376.8	protein_coding	IRAK3	0	0	3	6	0	0	0	0	1	0	0	0	0
ENSG00000090382.6	protein_coding	LYZ	0	0	0	0	0	0	0	0	0	0	0	0	0
ENSG00000090402.7	protein_coding	SI	0	0	0	0	0	0	1	0	0	0	0	0	0
ENSG00000090432.6	protein_coding	MUL1	0	0	0	0	4	0	0	0	0	0	1	0	0
ENSG00000090447.11	protein_coding	TFAP4	0	0	0	3	1	0	2	0	0	3	0	1	0
ENSG00000090470.14	protein_coding	PDCD7	0	0	2	0	0	0	0	0	1	4	0	6	0
ENSG00000090487.10	protein_coding	SPG21	0	0	2	0	0	0	3	2	1	0	2	1	0
ENSG00000090512.11	protein_coding	FETUB	0	0	1	0	0	0	0	0	0	0	0	0	0
ENSG00000090520.10	protein_coding	DNAJB11	2	1	1	0	1	0	3	0	2	0	0	0	0
ENSG00000090530.9	protein_coding	P3H2	0	1	0	0	6	0	0	1	0	1	0	0	0
ENSG00000090534.17	protein_coding	THPO	1	0	0	0	0	0	0	0	0	0	0	0	0
ENSG00000090539.15	protein_coding	CHRD	0	0	0	0	0	1	0	1	2	0	0	0	0
ENSG00000090554.12	protein_coding	FLT3LG	0	0	0	0	0	0	0	0	0	0	0	0	0
ENSG00000090565.15	protein_coding	RAB11FIP3	0	0	0	1	6	0	4	2	6	2	3	4	0
ENSG00000090581.9	protein_coding	GNPTG	0	0	0	0	0	0	1	0	3	4	3	3	0
ENSG00000090612.20	protein_coding	ZNF268	0	0	0	0	0	0	2	0	0	3	0	0	0
ENSG00000090615.12	protein_coding	GOLGA3	1	0	6	0	10	0	1	2	2	13	5	1	0
ENSG00000090621.13	protein_coding	PABPC4	7	3	14	3	14	7	13	3	7	9	7	3	0
ENSG00000090659.17	protein_coding	CD209	0	0	0	2	0	0	1	0	0	0	0	0	0
ENSG00000090661.11	protein_coding	CERS4	0	0	0	0	0	0	0	0	1	0	1	2	0
ENSG00000090674.15	protein_coding	MCOLN1	0	0	1	0	1	0	1	2	0	2	0	3	0
ENSG00000090686.15	protein_coding	USP48	1	0	2	6	9	0	5	3	3	13	2	6	0
ENSG00000090776.5	protein_coding	EFNB1	0	0	0	0	0	0	0	0	0	3	4	0	0
ENSG00000090857.13	protein_coding	PDPR	1	0	7	8	5	0	2	0	14	4	7	3	0
ENSG00000090861.15	protein_coding	AARS	3	0	2	2	7	7	10	1	7	4	6	6	0
ENSG00000090863.11	protein_coding	GLG1	3	2	0	0	7	0	8	5	22	54	6	9	0
ENSG00000090889.11	protein_coding	KIF4A	0	0	0	0	1	4	3	1	4	10	5	0	1
ENSG00000090905.17	protein_coding	TNRC6A	1	3	6	3	4	4	9	2	2	6	2	5	0
ENSG00000090924.14	protein_coding	PLEKHG2	0	1	0	0	1	0	1	0	4	1	0	3	0
ENSG00000090932.10	protein_coding	DLL3	0	0	0	0	0	0	0	0	0	0	0	0	0
ENSG00000090971.4	protein_coding	NAT14	0	0	0	0	0	0	0	0	2	3	0	0	0
ENSG00000090975.12	protein_coding	PITPNM2	2	0	0	0	2	4	1	1	1	3	2	1	0
ENSG00000090989.17	protein_coding	EXOC1	0	0	2	0	0	0	1	1	1	2	1	2	0
ENSG00000091009.7	protein_coding	RBM27	1	1	1	0	2	0	11	0	3	0	1	1	0
ENSG00000091010.4	protein_coding	POU4F3	0	0	0	0	1	0	0	0	0	0	0	0	0
ENSG00000091039.16	protein_coding	OSBPL8	2	0	7	0	5	2	6	0	3	1	4	3	0
ENSG00000091073.19	protein_coding	DTX2	0	0	0	0	0	0	1	1	1	8	0	0	0
ENSG00000091106.18	protein_coding	NLRC4	0	0	0	0	0	0	0	0	0	2	1	0	0
ENSG00000091127.13	protein_coding	PUS7	0	0	0	6	5	0	7	4	1	4	3	0	0
ENSG00000091128.12	protein_coding	LAMB4	0	0	0	0	0	0	0	0	0	0	0	0	0
ENSG00000091129.19	protein_coding	NRCAM	0	0	0	0	0	0	0	0	0	3	0	0	1
ENSG00000091136.13	protein_coding	LAMB1	2	1	1	0	4	3	5	6	4	6	1	1	0
ENSG00000091137.11	protein_coding	SLC26A4	0	0	0	0	0	0	0	0	0	0	0	0	0
ENSG00000091138.12	protein_coding	SLC26A3	0	1	0	0	0	0	0	0	0	0	0	0	0
ENSG00000091140.12	protein_coding	DLD	19	13	11	5	49	17	3	1	6	7	3	1	12
ENSG00000091157.13	protein_coding	WDR7	0	0	0	0	0	0	1	1	0	0	0	1	0
ENSG00000091164.12	protein_coding	TXNL1	0	1	0	0	4	0	4	5	1	3	7	3	0
ENSG00000091181.19	protein_coding	IL5RA	0	0	0	0	0	0	0	0	0	0	0	0	0
ENSG00000091262.14	protein_coding	ABCC6	0	0	1	0	1	0	1	0	2	0	2	1	0
ENSG00000091317.7	protein_coding	CMTM6	0	0	1	5	0	0	2	2	1	4	2	4	0
ENSG00000091409.14	protein_coding	ITGA6	2	0	5	4	16	3	17	5	8	12	6	3	0
ENSG00000091428.17	protein_coding	RAPGEF4	0	0	0	4	0	0	0	0	0	0	0	0	0
ENSG00000091436.16	protein_coding	AC013461.1	0	1	1	5	21	10	11	6	5	6	8	2	0
ENSG00000091482.5	protein_coding	SMPX	0	0	0	0	0	0	0	0	0	0	0	0	0
ENSG00000091483.6	protein_coding	FH	0	1	2	0	0	0	3	0	5	0	0	1	0
ENSG00000091490.10	protein_coding	SEL1L3	0	0	0	0	0	0	1	1	2	3	1	2	0
ENSG00000091513.14	protein_coding	TF	0	0	0	0	0	0	0	0	0	0	0	0	0
ENSG00000091527.15	protein_coding	CDV3	1	1	4	4	13	7	11	9	10	20	8	7	0
ENSG00000091536.16	protein_coding	MYO15A	9	6	2	7	3	0	0	0	0	3	0	0	10
ENSG00000091542.8	protein_coding	ALKBH5	1	2	0	0	7	5	3	3	5	8	9	10	0
ENSG00000091583.10	protein_coding	APOH	0	0	0	0	0	0	0	0	0	0	0	0	0
ENSG00000091592.15	protein_coding	NLRP1	0	0	0	0	2	0	3	5	7	5	4	1	0
ENSG00000091622.15	protein_coding	PITPNM3	1	2	7	0	1	1	2	0	4	0	1	0	0
ENSG00000091640.7	protein_coding	SPAG7	0	0	1	1	3	0	2	0	1	5	5	0	0
ENSG00000091651.8	protein_coding	ORC6	0	0	0	0	7	0	3	1	5	5	2	0	0
ENSG00000091656.15	protein_coding	ZFHX4	4	2	28	33	36	5	8	8	6	25	24	14	0
ENSG00000091664.7	protein_coding	SLC17A6	0	0	0	0	2	0	0	0	1	0	1	0	0
ENSG00000091704.9	protein_coding	CPA1	0	0	0	0	0	0	0	0	0	0	0	0	0
ENSG00000091732.15	protein_coding	ZC3HC1	1	0	0	0	3	0	1	1	2	2	0	1	0
ENSG00000091831.21	protein_coding	ESR1	0	0	0	0	2	0	0	0	0	0	0	0	0
ENSG00000091844.7	protein_coding	RGS17	1	0	0	0	0	0	0	0	0	0	1	1	0
ENSG00000091879.13	protein_coding	ANGPT2	0	0	0	0	0	0	0	0	0	0	0	0	0
ENSG00000091947.9	protein_coding	TMEM101	0	0	2	0	2	0	1	0	0	6	0	3	0
ENSG00000091972.18	protein_coding	CD200	0	0	0	0	1	0	0	0	0	0	0	0	0
ENSG00000091986.15	protein_coding	CCDC80	0	0	0	0	0	0	2	0	8	10	1	1	0
ENSG00000092009.10	protein_coding	CMA1	1	0	0	0	0	0	0	0	0	0	0	0	0
ENSG00000092010.14	protein_coding	PSME1	1	0	1	0	2	1	6	1	2	5	0	2	0
ENSG00000092020.10	protein_coding	PPP2R3C	0	1	0	0	0	0	0	2	0	0	3	0	0
ENSG00000092036.16	protein_coding	HAUS4	0	0	0	0	0	0	0	0	1	1	1	0	0
ENSG00000092051.16	protein_coding	JPH4	0	0	0	0	1	0	0	1	0	0	0	0	0
ENSG00000092054.12	protein_coding	MYH7	0	0	0	0	4	0	0	0	0	0	1	0	0
ENSG00000092067.5	protein_coding	CEBPE	0	0	0	0	0	0	0	0	0	0	0	0	0
ENSG00000092068.18	protein_coding	SLC7A8	4	0	1	0	8	0	0	0	0	0	0	0	2
ENSG00000092094.10	protein_coding	OSGEP	0	0	0	0	0	0	1	3	1	0	2	5	0
ENSG00000092096.14	protein_coding	SLC22A17	0	1	0	0	0	0	0	0	3	0	0	0	0
ENSG00000092098.16	protein_coding	RNF31	0	0	0	0	0	0	4	1	2	3	3	1	0
ENSG00000092108.20	protein_coding	SCFD1	1	0	1	2	0	0	5	0	1	0	2	4	0
ENSG00000092140.14	protein_coding	G2E3	3	0	4	0	0	0	8	7	9	8	4	1	0
ENSG00000092148.12	protein_coding	HECTD1	6	2	11	11	38	1	20	9	14	29	12	5	0
ENSG00000092199.17	protein_coding	HNRNPC	4	1	12	12	19	3	40	44	93	118	69	56	0
ENSG00000092200.12	protein_coding	RPGRIP1	0	0	0	0	0	0	0	0	0	0	0	0	0
ENSG00000092201.9	protein_coding	SUPT16H	3	2	25	10	36	3	43	8	13	51	9	14	0
ENSG00000092203.13	protein_coding	TOX4	0	0	0	0	0	0	2	2	5	9	2	0	0
ENSG00000092208.16	protein_coding	GEMIN2	0	0	0	0	0	0	3	0	0	0	3	1	0
ENSG00000092295.11	protein_coding	TGM1	0	0	0	0	0	0	0	0	0	0	0	0	0
ENSG00000092330.15	protein_coding	TINF2	0	0	2	0	0	0	3	2	1	5	1	4	0
ENSG00000092345.13	protein_coding	DAZL	0	0	0	0	0	0	0	0	0	0	0	0	0
ENSG00000092377.13	protein_coding	TBL1Y	0	0	0	0	0	0	0	0	0	0	0	0	0
ENSG00000092421.16	protein_coding	SEMA6A	0	0	1	0	0	0	0	0	0	0	0	0	0
ENSG00000092439.13	protein_coding	TRPM7	2	0	1	7	5	0	4	0	5	1	4	4	0
ENSG00000092445.11	protein_coding	TYRO3	0	0	0	0	5	0	2	0	1	2	0	3	0
ENSG00000092470.11	protein_coding	WDR76	0	0	6	0	0	0	3	0	0	3	1	3	0
ENSG00000092529.22	protein_coding	CAPN3	0	0	0	0	0	0	0	0	0	0	0	0	0
ENSG00000092531.9	protein_coding	SNAP23	0	0	0	0	3	0	2	2	1	0	1	5	0
ENSG00000092607.13	protein_coding	TBX15	1	0	0	0	4	0	0	0	0	0	1	0	0
ENSG00000092621.11	protein_coding	PHGDH	0	0	2	0	1	3	1	1	0	2	1	2	0
ENSG00000092758.15	protein_coding	COL9A3	1	0	0	0	1	0	0	0	0	1	0	0	0
ENSG00000092820.17	protein_coding	EZR	1	1	7	10	18	2	1	7	11	19	6	6	0
ENSG00000092841.18	protein_coding	MYL6	4	1	9	5	13	6	49	20	44	29	60	53	0
ENSG00000092847.11	protein_coding	AGO1	4	3	7	12	14	4	4	3	7	6	8	3	0
ENSG00000092850.11	protein_coding	TEKT2	0	0	0	0	1	0	0	0	0	0	1	0	0
ENSG00000092853.13	protein_coding	CLSPN	5	1	7	9	5	3	3	3	16	14	6	6	0
ENSG00000092871.16	protein_coding	RFFL	0	0	2	0	0	0	1	0	0	1	2	1	0
ENSG00000092929.11	protein_coding	UNC13D	1	0	0	0	0	0	0	0	0	0	2	1	0
ENSG00000092931.11	protein_coding	MFSD11	2	0	0	0	0	0	5	2	5	2	1	5	0
ENSG00000092964.16	protein_coding	DPYSL2	1	0	3	7	9	0	6	3	1	6	6	0	0
ENSG00000092969.11	protein_coding	TGFB2	0	0	0	0	5	0	1	0	0	6	0	0	0
ENSG00000092978.10	protein_coding	GPATCH2	0	0	0	0	2	0	3	0	11	6	2	3	0
ENSG00000093000.18	protein_coding	NUP50	7	5	10	7	38	7	11	1	4	4	13	5	0
ENSG00000093009.9	protein_coding	CDC45	0	1	2	0	1	0	1	0	4	0	1	1	0
ENSG00000093010.11	protein_coding	COMT	0	0	0	1	0	0	1	0	0	0	2	0	0
[truncated: 58,559 more rows]
