# Supplementary material for: Small RNAs detected in exosomes derived from the MH7A synovial fibroblast cell line with TNF-α stimulation
Source: PLoS One. 2018 Aug 10;13(8):e0201851. doi: 10.1371/journal.pone.0201851 (PMC6086399; doi:10.1371/journal.pone.0201851)
Supplement: S2 File — (XLSX) [file pone.0201851.s005.xlsx]

## Sheet: Sheet1
	No. 1	No. 2	No. 3	No. 4	No. 5	No. 6	No. 7	No. 8	No. 9	No. 10	No. 11	No. 12	No. 13
	Exosome	Exosome	Exosome	Exosome	Exosome	Exosome	Cell	Cell	Cell	Cell	Cell	Cell	Carrier RNA
	TNF-α (+)	TNF-α (-)	TNF-α (+)	TNF-α (-)	TNF-α (+)	TNF-α (-)	TNF-α (+)	TNF-α (-)	TNF-α (+)	TNF-α (-)	TNF-α (+)	TNF-α (-)
	Replicate 1	Replicate 1	Replicate 2	Replicate 2	Replicate 3	Replicate 3	Replicate 1	Replicate 1	Replicate 2	Replicate 2	Replicate 3	Replicate 3
Mature miRNA	Raw count
hsa-let-7a-2-3p	0	0	0	0	0	0	61	70	63	113	55	62	0
hsa-let-7a-3p	15	2	2	13	6	0	75	28	215	408	1462	668	0
hsa-let-7a-5p	1224	703	10456	5912	13898	6759	4952	3371	29855	56403	89167	69366	1
hsa-let-7b-3p	5	1	9	5	5	0	25	16	58	163	431	251	0
hsa-let-7b-5p	1254	643	6385	5259	14964	7553	1361	4721	19986	42420	27370	32075	3
hsa-let-7c-3p	0	0	1	0	0	0	2	2	17	27	57	65	0
hsa-let-7c-5p	73	47	794	476	1067	655	121	419	2557	5834	3279	4083	0
hsa-let-7d-3p	27	14	75	99	99	87	73	67	318	553	1200	627	0
hsa-let-7d-5p	33	19	185	106	231	75	283	209	942	1812	2817	1509	0
hsa-let-7e-3p	0	1	5	0	0	1	13	4	25	42	100	42	0
hsa-let-7e-5p	93	58	801	408	1227	537	533	262	2724	4452	6348	4873	0
hsa-let-7f-1-3p	0	0	0	0	2	0	21	3	41	79	200	98	0
hsa-let-7f-2-3p	3	0	0	0	0	1	31	6	12	21	52	43	0
hsa-let-7f-5p	689	335	5451	4039	6256	4573	8356	1800	59231	102752	105045	102337	1
hsa-let-7g-3p	0	0	0	0	0	0	9	2	7	14	3	8	0
hsa-let-7g-5p	287	143	860	586	1059	564	3891	2128	30691	52507	70660	52241	1
hsa-let-7i-3p	0	0	0	0	0	0	25	21	8	19	13	7	0
hsa-let-7i-5p	885	384	4112	3100	7609	3231	9079	11339	114405	148274	159430	147199	4
hsa-miR-1-3p	0	1	1	2	1	11	0	0	1	10	4	1	0
hsa-miR-1-5p	0	0	0	0	0	0	0	0	0	0	0	0	0
hsa-miR-100-3p	0	0	0	0	0	0	22	1	24	19	10	18	0
hsa-miR-100-5p	4483	1874	8922	8828	7404	8071	65508	69764	259029	384044	364052	462628	41
hsa-miR-101-3p	250	94	216	312	102	251	1297	3021	5234	6144	3039	5798	1
hsa-miR-101-5p	0	0	0	0	0	0	0	0	1	5	0	0	0
hsa-miR-103a-2-5p	0	0	0	0	0	0	3	4	4	19	1	3	0
hsa-miR-103a-3p	35	30	83	58	80	36	2496	2596	5240	8917	10834	9919	3
hsa-miR-103b	0	0	0	0	0	0	0	0	0	0	0	0	0
hsa-miR-105-3p	0	0	2	0	0	0	7	77	133	189	77	188	0
hsa-miR-105-5p	11	1	10	18	7	13	126	287	479	793	866	675	0
hsa-miR-106a-3p	0	0	0	0	0	0	0	0	0	0	0	0	0
hsa-miR-106a-5p	1	1	0	1	1	0	7	2	13	14	13	11	0
hsa-miR-106b-3p	33	18	277	235	314	348	515	1149	6840	11101	5074	8436	0
hsa-miR-106b-5p	5	3	4	10	11	8	520	431	522	789	355	516	0
hsa-miR-107	1	3	0	2	2	0	93	42	102	179	200	194	0
hsa-miR-10a-3p	2	1	0	1	0	0	33	11	44	148	170	104	0
hsa-miR-10a-5p	218	121	706	839	564	954	2803	1963	28817	58034	42718	72939	1
hsa-miR-10b-3p	0	0	0	0	2	4	14	4	17	44	49	36	0
hsa-miR-10b-5p	62	53	572	442	538	523	1727	1131	24991	47202	36383	68156	0
hsa-miR-1178-3p	0	0	0	0	0	0	0	0	0	0	0	0	0
hsa-miR-1178-5p	0	0	0	0	0	0	0	0	0	0	0	0	0
hsa-miR-1179	0	1	0	0	0	0	0	0	0	0	0	0	0
hsa-miR-1180-3p	17	13	22	16	77	10	299	393	1009	1390	1326	1185	1
hsa-miR-1180-5p	0	0	0	0	0	0	0	0	0	0	0	0	0
hsa-miR-1181	0	0	0	0	0	0	0	0	0	0	0	0	0
hsa-miR-1182	0	0	0	0	0	0	0	0	0	0	0	0	0
hsa-miR-1183	0	0	2	5	6	7	0	0	1	6	3	1	0
hsa-miR-1184	0	0	0	0	0	0	0	0	0	0	0	0	0
hsa-miR-1185-1-3p	1	0	0	0	2	0	83	136	148	187	275	223	0
hsa-miR-1185-2-3p	1	0	1	0	1	0	17	6	39	79	92	85	0
hsa-miR-1185-5p	0	0	0	0	0	0	1	0	7	0	1	1	0
hsa-miR-1193	0	0	0	0	4	3	1	2	16	8	6	6	0
hsa-miR-1197	1	2	0	3	1	0	6	1	37	48	68	46	0
hsa-miR-1199-3p	0	0	0	0	0	0	0	0	0	0	0	0	0
hsa-miR-1199-5p	0	0	0	0	0	0	0	0	0	0	0	0	0
hsa-miR-1200	0	0	0	0	0	0	0	0	0	0	0	0	0
hsa-miR-1202	0	0	0	0	0	0	0	0	0	0	0	0	0
hsa-miR-1203	0	0	0	0	0	0	0	0	0	0	0	0	0
hsa-miR-1204	0	0	0	0	0	0	0	0	0	0	0	0	0
hsa-miR-1205	0	0	0	0	0	0	0	0	0	0	0	0	0
hsa-miR-1206	0	0	0	0	0	0	0	0	0	0	0	0	0
hsa-miR-1207-3p	0	0	0	0	0	0	0	0	0	0	0	0	0
hsa-miR-1207-5p	0	0	0	0	0	0	0	0	0	0	0	0	0
hsa-miR-1208	0	0	0	0	0	0	0	0	0	0	0	0	0
hsa-miR-122-3p	0	1	0	0	0	0	0	0	0	0	0	0	0
hsa-miR-122-5p	1976	1324	1793	2114	3903	2767	1	3	26	86	18	1	0
hsa-miR-1224-3p	0	0	0	0	0	0	0	0	0	0	0	0	0
hsa-miR-1224-5p	0	0	0	0	0	0	0	0	0	0	0	1	0
hsa-miR-1225-3p	0	0	0	0	0	0	0	0	0	0	0	0	0
hsa-miR-1225-5p	0	0	0	0	0	0	0	0	0	0	0	0	0
hsa-miR-1226-3p	0	0	0	0	0	0	2	1	0	0	3	3	0
hsa-miR-1226-5p	0	0	3	0	0	0	0	0	6	13	10	4	0
hsa-miR-1227-3p	0	0	0	0	0	0	0	0	2	0	2	0	0
hsa-miR-1227-5p	0	0	0	0	0	0	0	0	0	0	0	0	0
hsa-miR-1228-3p	0	0	0	0	0	0	2	0	6	0	0	0	0
hsa-miR-1228-5p	0	0	3	0	1	3	0	1	0	7	3	2	0
hsa-miR-1229-3p	0	0	0	0	0	0	0	0	0	0	0	0	0
hsa-miR-1229-5p	0	0	0	0	0	0	0	0	0	0	1	0	0
hsa-miR-1231	0	0	0	0	0	0	0	0	0	0	0	0	0
hsa-miR-1233-3p	0	0	0	0	0	0	0	0	0	0	0	0	0
hsa-miR-1233-5p	0	0	0	0	0	0	0	0	0	1	0	0	0
hsa-miR-1234-3p	0	0	0	0	0	0	0	0	0	0	0	2	0
hsa-miR-1236-3p	0	0	0	0	0	0	0	0	0	0	0	0	0
hsa-miR-1236-5p	0	0	0	1	0	0	0	0	0	0	2	0	0
hsa-miR-1237-3p	0	0	0	0	0	0	1	0	0	0	1	0	0
hsa-miR-1237-5p	0	0	0	0	0	0	0	0	0	0	0	0	0
hsa-miR-1238-3p	0	0	0	0	0	0	0	0	0	0	0	0	0
hsa-miR-1238-5p	0	0	0	0	0	0	0	0	0	0	0	0	0
hsa-miR-124-3p	0	0	1	0	0	0	0	0	0	0	0	0	0
hsa-miR-124-5p	0	0	0	0	0	0	0	0	0	0	0	0	0
hsa-miR-1243	0	0	0	0	0	0	0	0	1	3	1	0	0
hsa-miR-1244	1	0	0	0	0	0	0	0	0	0	0	0	0
hsa-miR-1245a	0	0	0	0	0	0	0	0	0	0	0	0	0
hsa-miR-1245b-3p	0	0	0	0	0	0	0	0	0	0	3	1	0
hsa-miR-1245b-5p	0	0	0	0	0	0	0	0	0	0	1	1	0
hsa-miR-1246	254	119	797	791	1447	1341	195	182	667	862	235	235	1
hsa-miR-1247-3p	0	0	0	0	0	0	0	0	1	0	0	0	0
hsa-miR-1247-5p	0	0	0	0	0	0	0	0	0	0	0	0	0
hsa-miR-1248	0	0	1	0	3	4	0	1	12	14	3	3	0
hsa-miR-1249-3p	0	0	0	0	0	0	19	11	41	50	29	15	0
hsa-miR-1249-5p	0	0	0	0	0	0	1	3	0	0	0	3	0
hsa-miR-1250-3p	0	0	0	0	0	0	0	0	0	0	0	0	0
hsa-miR-1250-5p	0	0	0	0	0	0	1	0	0	0	0	0	0
hsa-miR-1251-3p	0	0	0	0	0	0	0	0	0	0	0	0	0
hsa-miR-1251-5p	0	0	0	0	0	0	0	0	0	0	0	0	0
hsa-miR-1252-3p	0	0	0	0	0	0	0	0	0	0	0	0	0
hsa-miR-1252-5p	0	0	0	0	0	0	1	8	2	26	5	8	0
hsa-miR-1253	0	0	0	0	0	0	0	0	0	0	0	0	0
hsa-miR-1254	0	0	0	1	0	0	3	20	23	23	40	21	0
hsa-miR-1255a	0	0	0	0	3	2	14	5	59	91	97	69	0
hsa-miR-1255b-2-3p	0	0	0	0	0	0	0	0	0	0	0	0	0
hsa-miR-1255b-5p	0	0	0	0	0	0	0	1	0	1	1	3	0
hsa-miR-1256	0	0	0	0	0	0	0	0	0	0	0	0	0
hsa-miR-1257	0	0	0	0	0	0	2	8	48	79	11	27	0
hsa-miR-1258	0	0	0	0	0	0	0	0	0	0	0	0	0
hsa-miR-125a-3p	2	3	28	14	15	15	23	36	172	259	147	165	0
hsa-miR-125a-5p	77	28	309	208	366	209	621	465	1249	1723	5833	3334	1
hsa-miR-125b-1-3p	42	16	137	104	165	92	495	454	2709	3714	4177	3312	0
hsa-miR-125b-2-3p	2	1	8	12	9	4	67	145	333	672	392	633	0
hsa-miR-125b-5p	56	37	87	85	71	42	2830	6255	3936	5094	7513	8131	2
hsa-miR-126-3p	236	136	527	445	443	365	36	25	67	64	86	48	1
hsa-miR-126-5p	2	1	5	5	4	4	2	0	0	0	3	3	0
hsa-miR-1260a	1	2	1	3	6	1	182	209	751	1171	687	803	1
hsa-miR-1260b	1	2	2	4	4	1	255	333	1060	1600	868	964	1
hsa-miR-1261	0	0	0	0	0	0	0	0	0	0	0	0	0
hsa-miR-1262	1	1	0	9	0	5	4	7	57	74	32	62	0
hsa-miR-1263	0	0	0	0	0	0	0	0	0	0	0	0	0
hsa-miR-1264	0	0	0	0	0	0	0	0	0	0	0	0	0
hsa-miR-1265	0	0	0	0	0	0	0	0	0	0	0	0	0
hsa-miR-1266-3p	0	0	0	0	0	0	0	0	0	0	0	0	0
hsa-miR-1266-5p	0	0	0	0	0	0	0	0	6	0	4	3	0
hsa-miR-1267	0	0	0	0	0	0	0	0	2	2	5	0	0
hsa-miR-1268a	1	2	12	6	17	2	75	286	350	471	159	130	0
hsa-miR-1268b	1	2	13	6	17	2	77	305	383	516	181	141	0
hsa-miR-1269a	0	0	0	0	0	0	0	0	0	1	0	0	0
hsa-miR-1269b	0	0	0	0	0	0	0	0	0	3	0	1	0
hsa-miR-127-3p	221	128	890	833	883	955	1077	2477	53044	85814	33193	61742	2
hsa-miR-127-5p	1	0	10	10	0	1	56	272	958	1449	560	961	0
hsa-miR-1270	0	0	8	6	2	3	10	10	73	260	99	188	0
hsa-miR-1271-3p	0	0	0	0	0	0	0	0	0	0	0	0	0
hsa-miR-1271-5p	0	0	0	0	1	0	0	0	0	3	2	1	0
hsa-miR-1272	0	0	0	0	0	0	2	0	1	4	0	2	0
hsa-miR-1273a	0	0	0	0	0	0	0	1	4	4	1	4	0
hsa-miR-1273c	0	0	0	0	0	0	2	2	3	9	7	10	0
hsa-miR-1273d	0	0	2	1	7	0	1	1	2	5	2	1	0
hsa-miR-1273e	0	0	2	3	4	0	1	0	0	0	1	0	0
hsa-miR-1273f	0	0	1	0	6	0	1	2	0	0	0	0	0
hsa-miR-1273g-3p	1	1	0	0	0	0	4	3	1	2	2	1	0
hsa-miR-1273g-5p	0	0	0	0	0	0	0	0	0	0	0	0	0
hsa-miR-1273h-3p	0	0	0	0	0	0	0	0	0	0	0	0	0
hsa-miR-1273h-5p	0	0	0	1	0	0	0	0	0	0	0	0	0
hsa-miR-1275	0	0	0	2	0	0	23	32	41	52	18	8	0
hsa-miR-1276	0	1	1	0	0	0	1	2	8	9	12	10	0
hsa-miR-1277-3p	0	0	0	0	0	0	0	0	0	0	5	2	0
hsa-miR-1277-5p	0	0	0	0	0	0	12	3	9	10	21	13	0
hsa-miR-1278	1	0	0	0	0	0	21	7	29	32	72	37	0
hsa-miR-1279	0	0	0	0	0	0	0	0	0	0	0	0	0
hsa-miR-128-1-5p	0	0	0	0	0	0	13	17	86	161	45	62	0
hsa-miR-128-2-5p	0	0	0	0	0	0	0	0	0	0	0	0	0
hsa-miR-128-3p	319	107	446	365	459	235	453	540	1904	2348	10116	4849	0
hsa-miR-1281	0	0	1	0	0	0	0	0	0	0	0	0	0
hsa-miR-1282	0	0	0	0	0	0	0	0	0	0	0	0	0
hsa-miR-1283	0	1	0	0	0	0	8	16	13	30	16	31	0
hsa-miR-1284	0	0	0	0	0	0	0	0	0	2	18	1	0
hsa-miR-1285-3p	3	1	0	1	2	0	44	76	88	52	74	43	0
hsa-miR-1285-5p	0	0	0	0	0	0	10	10	19	50	11	14	0
hsa-miR-1286	0	0	0	0	0	0	0	2	1	10	1	1	0
hsa-miR-1287-3p	0	0	0	0	0	0	0	0	1	0	1	2	0
hsa-miR-1287-5p	1	0	0	0	0	0	12	74	62	110	95	120	0
hsa-miR-1288-3p	0	0	0	0	0	5	1	6	25	34	5	17	0
hsa-miR-1288-5p	0	0	0	0	0	0	0	0	2	0	0	0	0
hsa-miR-1289	0	0	0	0	0	0	0	0	0	0	0	2	0
hsa-miR-129-1-3p	0	0	0	0	0	0	3	1	5	15	12	17	0
hsa-miR-129-2-3p	0	0	0	0	0	0	55	15	73	62	93	75	0
hsa-miR-129-5p	43	22	161	102	260	124	252	2034	7171	7325	9607	12610	1
hsa-miR-1290	115	55	397	402	751	711	41	28	82	124	32	40	1
hsa-miR-1291	0	0	0	1	0	0	7	17	118	192	10	25	0
hsa-miR-1292-3p	0	0	0	0	0	0	2	1	2	4	5	5	0
hsa-miR-1292-5p	1	1	6	4	10	5	12	74	86	119	118	88	0
hsa-miR-1293	1	0	1	2	10	0	14	36	50	53	31	48	0
hsa-miR-1294	0	0	0	1	0	0	2	3	14	43	8	24	0
hsa-miR-1295a	0	0	0	0	0	0	0	0	0	0	0	0	0
hsa-miR-1295b-3p	0	0	0	0	0	0	1	2	0	0	2	0	0
hsa-miR-1295b-5p	0	0	0	0	0	0	0	0	0	0	2	0	0
hsa-miR-1296-3p	0	0	0	0	0	0	1	0	0	2	0	0	0
hsa-miR-1296-5p	0	0	2	1	0	0	57	36	179	284	122	292	0
hsa-miR-1297	0	0	0	0	0	0	0	0	0	0	0	0	0
hsa-miR-1298-3p	0	0	0	0	0	0	0	0	0	0	0	0	0
hsa-miR-1298-5p	0	0	0	0	0	0	0	1	3	5	0	0	0
hsa-miR-1299	0	0	0	0	0	0	0	1	22	18	2	10	0
hsa-miR-1301-3p	1	0	6	0	4	1	28	40	51	120	172	97	0
hsa-miR-1301-5p	0	0	0	0	0	0	0	0	0	0	0	0	0
hsa-miR-1302	0	0	0	0	0	0	0	0	0	0	0	0	0
hsa-miR-1303	1	1	2	1	1	0	23	67	77	97	246	131	0
hsa-miR-1304-3p	4	0	9	2	5	11	105	58	173	314	168	241	0
hsa-miR-1304-5p	0	0	4	0	8	0	6	9	9	11	21	13	0
hsa-miR-1305	0	0	0	0	0	0	7	6	16	23	17	10	0
hsa-miR-1306-3p	2	2	4	2	7	0	1	19	30	34	23	20	0
hsa-miR-1306-5p	0	0	0	0	7	0	10	13	28	25	34	42	0
hsa-miR-1307-3p	69	28	108	42	308	66	1021	4351	2767	3637	4578	2630	2
hsa-miR-1307-5p	3	1	6	0	0	3	71	431	286	376	99	166	0
hsa-miR-130a-3p	0	0	1	0	6	0	95	85	559	815	300	501	0
hsa-miR-130a-5p	0	0	0	0	0	0	0	0	0	0	0	0	0
hsa-miR-130b-3p	1	2	2	3	0	0	35	51	227	370	93	165	0
hsa-miR-130b-5p	26	4	70	49	57	22	88	39	337	575	1975	1199	0
hsa-miR-132-3p	0	0	0	0	5	0	26	11	75	85	104	90	0
hsa-miR-132-5p	0	0	1	0	0	0	10	18	31	79	49	36	0
hsa-miR-1321	0	0	0	0	0	0	0	0	0	0	0	0	0
hsa-miR-1322	0	0	0	0	0	0	0	0	0	0	0	0	0
hsa-miR-1323	0	0	0	0	0	0	0	0	0	0	0	0	0
hsa-miR-1324	0	0	0	0	0	0	0	0	0	0	0	0	0
hsa-miR-133a-3p	0	1	1	0	0	0	0	0	0	1	0	0	0
hsa-miR-133a-5p	0	0	0	0	0	0	0	0	0	0	0	0	0
hsa-miR-133b	0	0	0	0	0	0	0	0	0	0	0	0	0
hsa-miR-134-3p	0	0	0	0	0	0	2	0	14	10	8	3	0
hsa-miR-134-5p	68	42	121	93	103	101	309	1944	10818	19810	3515	5370	0
hsa-miR-1343-3p	1	4	2	7	7	1	4	3	12	31	36	21	0
hsa-miR-1343-5p	0	0	0	1	0	5	0	0	1	0	0	0	0
hsa-miR-135a-3p	0	0	0	0	0	0	0	0	0	0	0	0	0
hsa-miR-135a-5p	1	1	0	0	0	0	0	0	1	0	0	0	0
hsa-miR-135b-3p	0	0	0	0	0	0	6	6	11	17	15	10	0
hsa-miR-135b-5p	0	0	0	0	0	0	43	7	97	142	138	80	0
hsa-miR-136-3p	5	4	5	2	0	5	113	63	325	436	489	532	0
hsa-miR-136-5p	1	0	1	0	2	1	59	43	157	205	131	122	0
hsa-miR-137	0	0	0	0	0	0	16	13	21	37	60	67	0
hsa-miR-138-1-3p	1	1	0	0	0	0	5	6	8	5	3	3	0
hsa-miR-138-2-3p	0	0	0	0	0	0	0	0	0	0	0	0	0
hsa-miR-138-5p	0	0	0	0	2	0	26	90	123	257	55	86	0
hsa-miR-139-3p	0	0	1	3	16	15	3	3	4	17	21	31	0
hsa-miR-139-5p	4	0	5	13	15	0	59	19	35	42	102	95	0
hsa-miR-140-3p	99	41	164	188	210	167	1951	4895	11593	18138	8216	14875	7
hsa-miR-140-5p	28	3	21	13	9	2	526	293	688	1270	2174	1132	0
hsa-miR-141-3p	0	0	1	0	0	0	0	1	0	0	0	0	0
hsa-miR-141-5p	0	0	0	0	0	0	0	0	0	0	0	0	0
hsa-miR-142-3p	16	5	20	26	8	5	58	86	160	186	157	106	0
hsa-miR-142-5p	33	20	43	34	31	23	23	16	21	32	43	23	0
hsa-miR-143-3p	391	203	278	277	169	273	171	281	2610	4188	2676	5186	0
hsa-miR-143-5p	0	0	0	0	2	0	2	3	13	10	6	13	0
hsa-miR-144-3p	111	32	11	12	8	4	0	0	0	0	0	0	0
hsa-miR-144-5p	30	8	19	7	11	5	0	0	0	0	0	0	0
hsa-miR-145-3p	0	2	0	0	0	0	1	1	10	16	18	23	0
hsa-miR-145-5p	0	0	1	0	0	1	4	5	58	31	32	62	0
hsa-miR-1468-3p	0	0	0	0	0	0	0	0	0	0	0	0	0
hsa-miR-1468-5p	49	64	419	511	762	751	2	2	16	32	32	46	0
hsa-miR-1469	0	0	0	0	0	0	0	0	0	0	0	0	0
hsa-miR-146a-3p	0	0	0	0	0	0	9	2	15	0	7	0	0
hsa-miR-146a-5p	29	1	23	6	10	0	746	71	4039	504	1852	163	1
hsa-miR-146b-3p	0	0	0	0	0	0	1	14	15	21	10	25	0
hsa-miR-146b-5p	34	21	85	98	89	67	221	269	1164	1972	1133	1151	0
hsa-miR-1470	0	0	0	0	0	0	0	0	0	0	0	0	0
hsa-miR-1471	0	0	0	0	0	0	0	0	0	0	0	0	0
hsa-miR-147a	0	0	0	0	0	0	0	0	0	1	0	0	0
hsa-miR-147b	0	0	0	0	0	0	4	7	46	37	16	9	0
hsa-miR-148a-3p	353	166	1925	3071	1626	2974	244	158	3466	7463	2842	5811	0
hsa-miR-148a-5p	1	0	0	0	0	0	8	49	27	52	14	28	0
hsa-miR-148b-3p	21	7	57	49	133	96	795	311	5202	8702	11380	16601	0
hsa-miR-148b-5p	3	1	0	0	0	0	24	34	27	25	76	63	0
hsa-miR-149-3p	0	0	0	2	0	0	2	5	6	19	9	7	0
hsa-miR-149-5p	4	0	5	3	2	2	105	376	289	600	252	401	1
hsa-miR-150-3p	0	0	0	0	0	0	0	0	0	0	0	0	0
hsa-miR-150-5p	3	1	1	2	0	0	0	0	0	0	0	0	0
hsa-miR-151a-3p	408	205	2487	4039	2337	3763	3554	7500	109973	141133	82102	161649	3
hsa-miR-151a-5p	2	11	24	31	6	3	136	547	858	1817	698	2888	0
hsa-miR-151b	0	3	2	2	0	0	12	26	90	198	61	301	0
hsa-miR-152-3p	16	5	99	119	80	109	829	1423	7218	13371	7547	11363	3
hsa-miR-152-5p	0	0	0	0	0	0	31	107	228	184	156	229	0
hsa-miR-153-3p	0	0	0	0	0	0	0	0	0	0	0	0	0
hsa-miR-153-5p	0	0	0	0	0	0	0	0	0	0	0	0	0
hsa-miR-1537-3p	0	0	0	0	0	0	0	0	0	0	0	0	0
hsa-miR-1537-5p	0	0	0	0	0	0	1	0	0	0	0	0	0
hsa-miR-1538	0	0	0	0	0	0	0	0	6	7	3	6	0
hsa-miR-1539	0	0	0	0	0	0	0	0	0	0	0	0	0
hsa-miR-154-3p	0	0	0	0	0	0	20	2	14	31	37	16	0
hsa-miR-154-5p	0	0	1	0	0	0	12	8	18	26	24	21	0
hsa-miR-155-3p	0	0	0	0	0	0	5	0	2	3	8	4	0
hsa-miR-155-5p	250	86	446	162	656	93	3634	621	7002	8620	14956	11666	2
hsa-miR-1587	0	0	0	0	0	0	0	0	0	0	0	0	0
hsa-miR-15a-3p	0	0	0	0	0	0	0	0	0	0	0	1	0
hsa-miR-15a-5p	1	1	0	0	0	0	37	41	43	65	34	70	0
hsa-miR-15b-3p	3	0	3	0	2	0	79	15	86	217	245	167	0
hsa-miR-15b-5p	2	1	0	1	1	3	142	39	175	328	507	397	0
hsa-miR-16-1-3p	0	0	0	0	0	0	16	47	40	67	34	40	1
hsa-miR-16-2-3p	14	4	8	8	19	4	104	19	181	190	2087	670	0
hsa-miR-16-5p	28	24	39	24	12	14	1504	211	1027	1729	1501	1626	0
hsa-miR-17-3p	0	0	0	2	0	0	31	122	21	62	23	28	0
hsa-miR-17-5p	25	18	26	24	24	9	1594	845	1373	2211	1879	1302	1
hsa-miR-181a-2-3p	21	10	46	74	53	102	69	102	1813	3049	1740	2663	0
hsa-miR-181a-3p	2	0	6	2	0	0	43	17	103	139	129	137	0
hsa-miR-181a-5p	73	32	43	20	14	6	386	957	1595	2424	1002	1741	0
hsa-miR-181b-2-3p	0	0	0	0	1	1	3	3	11	15	51	27	0
hsa-miR-181b-3p	0	0	0	0	0	0	1	1	19	17	7	12	0
hsa-miR-181b-5p	28	12	17	11	16	10	262	464	1062	1712	943	1231	1
hsa-miR-181c-3p	0	0	0	0	0	0	9	12	34	34	51	42	0
hsa-miR-181c-5p	0	0	0	0	0	0	3	6	16	10	2	13	0
hsa-miR-181d-3p	0	0	0	0	0	0	1	0	0	0	0	0	0
hsa-miR-181d-5p	3	0	0	1	0	0	26	36	314	287	190	232	0
hsa-miR-182-3p	0	0	0	0	0	0	0	5	2	7	9	5	0
hsa-miR-182-5p	82	22	281	208	222	300	1970	2359	12635	25111	7524	15640	1
hsa-miR-1825	0	0	0	0	0	0	0	0	0	0	0	0	0
hsa-miR-1827	0	0	0	0	0	0	0	0	1	2	3	2	0
hsa-miR-183-3p	0	0	0	0	0	0	4	3	1	9	3	1	0
hsa-miR-183-5p	89	32	223	230	220	316	827	857	5709	12069	4741	8737	0
hsa-miR-184	0	0	10	18	15	19	4	45	171	1020	55	253	0
hsa-miR-185-3p	0	0	0	0	0	0	6	19	55	104	122	173	0
hsa-miR-185-5p	27	19	91	54	45	39	282	745	1153	1615	1102	849	1
hsa-miR-186-3p	0	0	0	0	0	0	0	1	1	4	0	0	0
hsa-miR-186-5p	48	20	50	48	38	25	566	700	2487	3836	2219	1745	0
hsa-miR-187-3p	0	0	0	0	0	0	0	1	0	0	0	0	0
hsa-miR-187-5p	0	0	0	0	0	0	0	0	0	0	0	0	0
hsa-miR-188-3p	0	0	0	0	0	0	0	1	0	0	0	0	0
hsa-miR-188-5p	0	0	0	0	0	0	14	12	16	7	7	8	0
hsa-miR-18a-3p	1	0	2	1	1	4	46	41	116	150	103	47	0
hsa-miR-18a-5p	0	0	2	0	2	7	173	58	97	145	90	89	1
hsa-miR-18b-3p	0	0	0	0	0	0	0	0	0	0	0	0	0
hsa-miR-18b-5p	0	0	0	0	0	0	1	0	0	1	0	0	0
hsa-miR-1908-3p	0	0	0	0	0	0	2	10	10	11	9	5	0
hsa-miR-1908-5p	2	8	11	7	30	5	18	40	74	118	114	75	0
hsa-miR-1909-3p	0	0	0	0	0	0	0	1	1	0	3	2	0
hsa-miR-1909-5p	0	0	0	0	0	0	0	0	0	0	0	0	0
hsa-miR-190a-3p	0	0	0	0	0	0	0	1	0	0	0	0	0
hsa-miR-190a-5p	0	0	0	0	0	0	19	10	17	51	15	27	0
hsa-miR-190b	2	0	1	0	0	0	1	0	3	2	5	1	0
hsa-miR-191-3p	1	2	0	0	4	5	9	14	24	29	48	27	0
hsa-miR-191-5p	194	149	317	232	224	85	2258	3607	4596	7475	7910	5754	2
hsa-miR-1910-3p	0	0	0	0	0	0	0	1	0	0	2	0	0
hsa-miR-1910-5p	0	1	3	0	0	6	1	3	7	6	19	7	0
hsa-miR-1911-3p	0	0	0	0	0	0	0	0	0	0	0	3	0
hsa-miR-1911-5p	0	0	0	0	0	0	0	0	0	0	1	0	0
hsa-miR-1912	0	0	0	0	0	0	0	0	0	0	0	0	0
hsa-miR-1913	0	0	0	0	0	0	1	0	0	0	2	0	0
hsa-miR-1914-3p	0	0	0	0	0	0	0	1	0	3	0	1	0
hsa-miR-1914-5p	0	0	0	0	0	2	1	1	1	7	7	5	0
hsa-miR-1915-3p	0	0	0	0	0	0	0	0	0	0	1	0	0
hsa-miR-1915-5p	0	0	0	0	0	0	0	0	0	0	0	0	0
hsa-miR-192-3p	0	0	0	0	0	0	1	1	3	0	0	0	0
hsa-miR-192-5p	136	57	427	380	212	265	924	1269	4343	5010	6543	5762	2
hsa-miR-193a-3p	0	0	3	0	0	0	24	50	38	102	13	43	0
hsa-miR-193a-5p	40	12	49	35	90	33	174	408	828	818	933	592	2
hsa-miR-193b-3p	0	2	2	4	1	0	542	1042	1646	2443	398	773	0
hsa-miR-193b-5p	10	5	69	37	115	75	33	79	250	431	107	156	0
hsa-miR-194-3p	0	0	0	0	0	0	4	2	32	40	31	29	0
hsa-miR-194-5p	4	5	23	24	13	12	193	69	148	318	227	161	0
hsa-miR-195-3p	0	1	9	0	13	7	4	1	48	42	114	71	0
hsa-miR-195-5p	1	0	3	0	0	0	9	1	3	4	11	5	0
hsa-miR-196a-3p	0	0	0	0	0	0	15	96	26	37	23	42	0
hsa-miR-196a-5p	37	20	68	36	71	30	241	234	533	1261	862	759	0
hsa-miR-196b-3p	0	0	0	0	0	0	0	1	0	0	1	1	0
hsa-miR-196b-5p	2	2	27	22	14	13	128	42	429	947	768	694	0
hsa-miR-197-3p	6	6	7	4	11	2	954	408	920	1517	850	989	0
hsa-miR-197-5p	0	0	3	0	6	0	3	8	24	18	9	9	0
hsa-miR-1972	0	0	0	0	0	0	0	0	0	0	0	0	0
hsa-miR-1973	0	0	0	0	0	0	0	0	0	1	0	0	0
hsa-miR-1976	0	0	0	0	0	0	0	0	0	0	0	2	0
hsa-miR-198	0	1	0	0	2	0	0	0	0	0	0	0	0
hsa-miR-199a-3p	33	17	20	17	32	11	1384	425	2204	3450	4412	2730	0
hsa-miR-199a-5p	36	13	41	17	5	7	1136	941	1081	1309	4924	2449	0
hsa-miR-199b-3p	16	8	10	9	15	6	686	212	1097	1718	2188	1360	0
hsa-miR-199b-5p	25	12	22	19	8	4	2	0	4	7	5	2	0
hsa-miR-19a-3p	6	1	2	12	1	1	108	65	201	285	282	214	0
hsa-miR-19a-5p	0	0	0	0	0	0	0	0	0	3	0	0	0
hsa-miR-19b-1-5p	0	0	0	0	0	0	5	6	26	4	6	3	0
hsa-miR-19b-2-5p	0	0	0	0	0	0	0	0	1	0	0	0	0
hsa-miR-19b-3p	8	9	4	1	6	1	253	186	281	502	217	217	0
hsa-miR-200a-3p	3	0	4	1	6	7	0	0	0	0	1	0	0
hsa-miR-200a-5p	0	0	7	3	10	0	0	0	0	0	1	0	0
hsa-miR-200b-3p	3	1	14	16	4	2	0	0	6	0	4	0	0
hsa-miR-200b-5p	0	0	0	0	0	0	0	0	0	0	0	0	0
hsa-miR-200c-3p	2	2	1	11	2	5	3	1	3	7	18	10	0
hsa-miR-200c-5p	0	0	0	0	0	0	0	0	0	0	0	0	0
hsa-miR-202-3p	0	0	0	0	0	0	0	0	0	0	0	0	0
hsa-miR-202-5p	0	0	0	0	0	0	0	0	0	0	0	0	0
hsa-miR-203a-3p	7	0	3	0	1	0	0	0	0	2	1	0	0
hsa-miR-203a-5p	0	0	0	0	0	0	0	0	0	0	0	0	0
hsa-miR-203b-3p	0	0	0	0	0	0	0	0	0	0	0	0	0
hsa-miR-203b-5p	0	0	0	0	0	0	0	0	0	0	0	0	0
hsa-miR-204-3p	1	0	3	1	0	0	0	0	0	0	1	0	0
hsa-miR-204-5p	0	0	3	0	0	0	0	0	0	4	8	5	0
hsa-miR-205-3p	0	0	0	0	0	0	0	0	0	0	0	0	0
hsa-miR-205-5p	0	0	0	0	0	0	0	0	0	0	1	0	0
hsa-miR-2052	0	0	0	0	0	0	0	0	0	0	0	0	0
hsa-miR-2053	0	0	0	0	0	0	0	0	0	0	0	0	0
hsa-miR-2054	0	0	0	0	0	0	0	0	0	0	0	0	0
hsa-miR-206	0	0	3	7	0	14	0	0	0	3	0	0	0
hsa-miR-208a-3p	0	0	0	0	0	0	0	0	0	0	0	0	0
hsa-miR-208a-5p	0	0	0	0	0	0	0	0	0	0	0	0	0
hsa-miR-208b-3p	0	0	0	0	0	0	0	0	0	0	0	0	0
hsa-miR-208b-5p	0	0	0	0	0	0	0	0	0	0	0	0	0
hsa-miR-20a-3p	0	0	0	0	0	1	3	0	4	0	4	3	0
hsa-miR-20a-5p	46	23	63	42	28	29	2364	316	1474	2467	3107	1789	0
hsa-miR-20b-3p	0	0	0	0	0	0	0	0	0	0	0	0	0
hsa-miR-20b-5p	0	0	0	0	0	0	4	0	2	9	9	4	0
hsa-miR-21-3p	7	2	2	8	1	13	560	702	1663	1251	1019	953	0
hsa-miR-21-5p	12539	4599	7523	5126	4746	3178	241209	161258	756215	629527	952241	629850	122
hsa-miR-210-3p	2	2	0	6	0	0	69	325	879	1438	339	562	0
hsa-miR-210-5p	0	0	0	0	0	0	7	9	49	65	20	31	0
hsa-miR-211-3p	0	0	0	0	0	0	0	0	0	0	0	0	0
hsa-miR-211-5p	0	0	0	0	0	0	1	0	1	5	0	0	0
hsa-miR-2110	2	0	14	12	19	14	10	24	55	74	54	37	0
hsa-miR-2113	0	0	1	0	0	0	4	11	40	52	42	70	0
hsa-miR-2114-3p	0	0	0	0	0	0	0	0	0	0	0	0	0
hsa-miR-2114-5p	0	0	0	0	0	0	0	0	0	0	0	0	0
hsa-miR-2115-3p	0	0	0	0	0	0	3	2	0	0	1	0	0
hsa-miR-2115-5p	0	0	0	0	0	0	1	1	0	1	0	0	0
hsa-miR-2116-3p	0	0	0	0	0	0	1	0	5	4	9	12	0
hsa-miR-2116-5p	0	0	0	0	0	0	0	0	0	0	0	0	0
hsa-miR-2117	0	0	0	0	0	0	0	0	0	0	0	0	0
hsa-miR-212-3p	0	0	0	0	0	0	1	0	0	1	1	1	0
hsa-miR-212-5p	1	0	1	0	0	0	0	1	6	28	19	8	0
hsa-miR-214-3p	1	5	0	1	0	6	6	6	17	18	15	19	0
hsa-miR-214-5p	0	0	0	0	0	0	2	3	2	6	10	5	0
hsa-miR-215-3p	0	0	0	0	0	0	0	0	0	0	0	0	0
hsa-miR-215-5p	8	1	134	191	60	255	6	9	46	84	76	62	0
hsa-miR-216a-3p	0	0	0	0	0	0	0	0	0	0	7	5	0
hsa-miR-216a-5p	0	0	0	0	0	0	0	0	3	0	0	0	0
hsa-miR-216b-3p	0	0	0	0	0	0	0	0	0	0	0	0	0
hsa-miR-216b-5p	0	0	0	0	0	0	0	0	0	0	8	11	0
hsa-miR-217	0	0	2	0	0	0	1	0	4	1	3	4	0
hsa-miR-218-1-3p	0	0	0	0	0	0	0	0	0	2	0	0	0
hsa-miR-218-2-3p	0	0	0	0	0	0	0	0	0	0	0	0	0
hsa-miR-218-5p	8	4	11	7	19	8	1192	186	3298	2727	5435	2765	0
hsa-miR-219a-1-3p	0	0	1	2	8	0	6	23	75	79	75	82	0
hsa-miR-219a-2-3p	0	0	0	0	0	0	0	0	0	0	0	0	0
hsa-miR-219a-5p	0	0	0	0	0	0	1	5	3	1	3	4	0
hsa-miR-219b-3p	0	0	0	0	0	0	1	0	0	0	0	2	0
hsa-miR-219b-5p	0	0	2	0	0	0	6	2	2	6	2	3	0
hsa-miR-22-3p	211	124	62	47	38	34	6453	20352	6205	10383	5529	5436	14
hsa-miR-22-5p	2	0	8	4	8	10	55	59	209	231	436	359	0
hsa-miR-221-3p	155	69	291	134	300	79	15744	9024	18874	31850	30978	21349	8
hsa-miR-221-5p	12	6	34	43	40	59	1236	538	6804	9329	9768	12109	0
hsa-miR-222-3p	1323	496	3930	2177	4366	2821	15198	5996	49211	92873	111648	99360	9
hsa-miR-222-5p	1	0	21	4	8	12	164	67	282	306	298	245	0
hsa-miR-223-3p	0	1	2	0	0	0	0	0	0	0	0	0	0
hsa-miR-223-5p	1	0	3	6	1	0	0	0	0	0	0	0	0
hsa-miR-224-3p	0	0	0	0	0	0	7	8	15	33	11	18	0
hsa-miR-224-5p	45	22	144	122	169	103	179	133	1121	2159	4721	3774	0
hsa-miR-2276-3p	0	0	0	0	0	0	1	0	0	4	0	2	0
hsa-miR-2276-5p	0	0	0	0	0	0	0	0	0	1	0	0	0
hsa-miR-2277-3p	0	0	0	0	0	0	2	11	15	31	2	4	0
hsa-miR-2277-5p	0	0	0	0	2	0	8	12	70	96	72	68	0
hsa-miR-2278	0	0	0	0	0	0	0	1	11	3	2	3	0
hsa-miR-2355-3p	0	0	0	0	0	0	18	33	37	58	51	29	0
hsa-miR-2355-5p	0	0	0	0	0	0	4	2	0	6	2	2	0
hsa-miR-2392	0	0	0	0	0	0	0	0	0	0	0	0	0
hsa-miR-23a-3p	7	8	26	17	9	5	1800	904	3823	5595	4354	4745	0
hsa-miR-23a-5p	1	0	0	3	6	3	9	16	53	32	31	32	0
hsa-miR-23b-3p	2	2	10	14	3	7	333	149	881	1679	1518	1675	0
hsa-miR-23b-5p	0	1	6	2	0	0	5	5	34	50	51	69	0
hsa-miR-23c	0	0	0	0	0	0	0	0	2	1	2	1	0
hsa-miR-24-1-5p	1	0	0	3	0	3	2	1	20	42	21	24	1
hsa-miR-24-2-5p	5	4	2	5	1	0	188	195	543	650	606	424	0
hsa-miR-24-3p	158	90	187	125	158	98	4595	5073	6621	9102	13135	9167	3
hsa-miR-2467-3p	0	0	0	0	0	0	0	0	0	0	1	1	0
hsa-miR-2467-5p	0	0	0	0	0	0	0	0	0	0	0	0	0
hsa-miR-25-3p	193	104	1273	1167	1395	1535	2291	2264	8921	12140	18877	17168	0
hsa-miR-25-5p	4	2	30	20	40	48	109	180	431	670	225	163	0
hsa-miR-2681-3p	0	0	0	0	0	0	0	0	0	0	0	0	0
hsa-miR-2681-5p	0	0	0	0	0	0	0	0	0	0	0	0	0
hsa-miR-2682-3p	0	0	0	0	0	0	6	6	42	70	20	34	0
hsa-miR-2682-5p	3	4	9	16	33	16	59	78	746	1249	980	1563	0
hsa-miR-26a-1-3p	0	0	0	0	0	0	2	0	1	21	9	10	0
hsa-miR-26a-2-3p	0	0	0	0	1	0	10	6	43	69	43	38	0
hsa-miR-26a-5p	895	414	1337	1161	969	586	4264	1303	9465	15291	43489	22681	2
hsa-miR-26b-3p	0	0	0	0	0	0	4	2	0	29	15	9	0
hsa-miR-26b-5p	55	20	44	21	29	25	351	82	1355	2276	3748	3088	0
hsa-miR-27a-3p	91	22	65	40	63	20	1803	531	4007	4669	9354	3861	0
hsa-miR-27a-5p	9	6	42	31	40	33	305	607	4825	5375	3075	3486	0
hsa-miR-27b-3p	126	45	172	162	155	104	2753	1885	9295	20607	19898	20089	1
hsa-miR-27b-5p	0	0	1	2	4	11	19	75	219	525	201	322	0
hsa-miR-28-3p	27	9	113	104	89	102	332	625	8867	10666	4663	9386	1
hsa-miR-28-5p	7	2	1	0	0	0	86	205	147	186	247	178	0
hsa-miR-2861	0	0	0	0	0	0	0	0	0	0	0	0	0
hsa-miR-2909	0	0	0	0	0	0	0	0	0	0	0	0	0
hsa-miR-296-3p	34	14	59	44	79	38	397	2031	2796	4408	1512	1767	1
hsa-miR-296-5p	1	0	0	0	0	0	48	23	78	111	66	93	0
hsa-miR-297	0	0	0	0	0	0	0	0	0	0	0	0	0
hsa-miR-298	0	0	0	0	0	0	0	0	0	0	1	0	0
hsa-miR-299-3p	5	1	3	9	2	4	81	168	519	703	640	834	0
hsa-miR-299-5p	0	0	0	1	0	1	45	9	103	139	241	243	0
hsa-miR-29a-3p	155	58	85	46	37	28	12273	7011	9743	11489	12101	10738	4
hsa-miR-29a-5p	0	0	1	0	0	0	77	71	151	184	45	42	0
hsa-miR-29b-1-5p	0	0	5	4	0	0	53	21	143	106	51	33	0
hsa-miR-29b-2-5p	0	0	0	0	1	0	2	3	4	21	9	10	0
hsa-miR-29b-3p	7	4	7	8	4	2	1261	776	3433	4377	1442	3370	1
hsa-miR-29c-3p	1	1	0	0	0	0	20	19	24	44	22	26	0
hsa-miR-29c-5p	0	0	0	0	1	0	27	16	116	178	63	76	0
hsa-miR-300	0	0	0	0	0	0	0	0	1	2	0	2	0
hsa-miR-301a-3p	0	0	0	0	1	0	8	2	1	16	13	25	0
hsa-miR-301a-5p	0	1	0	0	0	0	6	7	39	36	79	49	0
hsa-miR-301b-3p	0	0	0	0	0	0	6	5	9	24	15	11	0
hsa-miR-301b-5p	0	0	0	0	0	0	2	1	1	3	6	4	0
hsa-miR-302a-3p	0	0	0	0	0	0	1	0	3	1	3	1	0
hsa-miR-302a-5p	0	0	0	0	0	0	0	3	6	46	8	19	0
hsa-miR-302b-3p	0	0	0	0	0	0	3	0	8	2	8	7	0
hsa-miR-302b-5p	0	0	0	0	0	0	0	0	0	0	0	0	0
hsa-miR-302c-3p	0	0	0	0	0	0	0	0	0	2	1	5	0
hsa-miR-302c-5p	0	0	0	0	0	0	0	0	0	0	0	0	0
hsa-miR-302d-3p	0	0	0	0	0	0	0	0	1	0	1	9	0
hsa-miR-302d-5p	0	0	0	0	0	0	0	0	0	0	0	0	0
hsa-miR-302e	0	0	0	0	0	0	0	0	0	0	0	0	0
hsa-miR-302f	0	0	0	0	0	0	0	0	0	0	0	0	0
hsa-miR-3064-3p	0	0	0	0	0	0	0	0	0	0	0	0	0
hsa-miR-3064-5p	0	1	1	0	0	0	0	1	4	13	6	2	0
hsa-miR-3065-3p	0	0	0	0	0	0	2	2	0	4	1	2	0
hsa-miR-3065-5p	0	0	0	0	0	0	9	5	5	40	13	6	0
hsa-miR-3074-3p	0	0	0	0	0	0	0	0	0	1	2	1	0
hsa-miR-3074-5p	0	0	0	0	0	0	7	5	24	28	24	26	0
hsa-miR-30a-3p	29	16	235	271	391	314	491	449	4887	11083	6535	10123	1
hsa-miR-30a-5p	472	166	488	431	223	322	12145	16914	44860	68019	44249	79120	8
hsa-miR-30b-3p	0	0	0	0	0	0	8	5	8	26	18	14	0
hsa-miR-30b-5p	1	1	2	2	0	1	247	37	530	847	426	529	0
hsa-miR-30c-1-3p	2	1	1	0	1	0	11	11	43	47	52	64	0
hsa-miR-30c-2-3p	5	1	7	14	7	20	175	386	1713	2775	881	1680	0
hsa-miR-30c-5p	58	26	131	71	34	41	1113	290	1745	3317	6575	3989	0
hsa-miR-30d-3p	0	1	0	1	1	0	27	55	113	147	114	112	0
hsa-miR-30d-5p	417	186	579	381	462	379	2554	2137	15146	21978	28989	26793	2
hsa-miR-30e-3p	22	10	107	90	110	100	94	44	1867	3144	4819	5947	0
hsa-miR-30e-5p	93	41	31	39	18	6	1619	1720	1809	2340	3582	2458	0
hsa-miR-31-3p	1	0	0	1	0	0	192	19	141	162	55	83	0
hsa-miR-31-5p	1	4	3	2	3	0	860	454	937	1078	1398	947	0
hsa-miR-3115	0	0	0	0	0	0	1	0	5	4	0	2	0
hsa-miR-3116	0	0	0	0	0	0	0	0	0	0	1	0	0
hsa-miR-3117-3p	0	1	0	0	0	0	5	0	2	3	5	4	0
hsa-miR-3117-5p	0	0	0	0	0	0	0	0	0	0	0	0	0
hsa-miR-3118	0	0	0	0	0	0	1	0	13	12	9	8	0
hsa-miR-3119	0	0	0	0	0	0	0	0	0	0	0	0	0
hsa-miR-3120-3p	0	0	0	0	0	0	0	0	0	0	0	0	0
hsa-miR-3120-5p	0	0	0	0	0	0	0	0	1	0	0	0	0
hsa-miR-3121-3p	0	0	0	0	0	0	0	0	5	0	5	2	0
hsa-miR-3121-5p	0	0	0	0	0	0	0	0	0	0	0	0	0
hsa-miR-3122	0	0	0	0	0	0	0	1	2	0	0	1	0
hsa-miR-3123	0	0	0	0	0	0	0	0	0	0	0	0	0
hsa-miR-3124-3p	0	0	0	0	0	0	0	0	0	0	0	0	0
hsa-miR-3124-5p	1	0	0	0	0	0	2	0	2	3	2	1	0
hsa-miR-3125	0	0	0	0	0	0	0	0	0	0	0	0	0
hsa-miR-3126-3p	0	0	0	0	0	0	0	0	0	0	0	0	0
hsa-miR-3126-5p	0	0	0	0	0	0	1	0	9	5	1	1	0
hsa-miR-3127-3p	0	0	0	0	0	0	0	4	0	0	6	1	0
hsa-miR-3127-5p	1	0	0	0	5	0	1	5	16	26	3	6	0
hsa-miR-3128	0	0	0	0	0	0	0	0	1	4	6	8	0
hsa-miR-3129-3p	0	0	0	0	0	0	4	0	15	9	21	4	0
hsa-miR-3129-5p	2	0	1	0	2	0	1	0	16	17	6	3	0
hsa-miR-3130-3p	0	0	0	3	0	0	1	9	13	6	11	10	0
hsa-miR-3130-5p	0	0	0	0	0	0	0	0	0	0	0	0	0
hsa-miR-3131	1	0	0	0	0	1	1	0	6	0	2	3	0
hsa-miR-3132	0	0	0	0	0	0	0	1	0	0	0	1	0
hsa-miR-3133	0	0	0	0	0	1	2	0	4	7	12	24	0
hsa-miR-3134	0	0	0	0	0	0	1	0	0	0	1	1	0
hsa-miR-3135a	0	0	0	0	0	0	0	0	0	9	3	7	0
hsa-miR-3135b	0	0	0	0	0	0	0	0	0	1	0	0	0
hsa-miR-3136-3p	0	0	0	0	0	0	0	0	0	0	0	2	0
hsa-miR-3136-5p	0	0	0	0	0	0	2	1	5	3	2	5	0
hsa-miR-3137	0	0	0	0	0	0	0	0	0	0	0	0	0
hsa-miR-3138	0	2	3	2	8	10	4	1	5	20	11	1	0
hsa-miR-3139	0	0	0	0	0	0	0	0	0	0	0	0	0
hsa-miR-3140-3p	0	0	0	1	0	0	0	0	0	5	4	0	0
hsa-miR-3140-5p	0	0	0	0	0	0	0	0	0	0	1	0	0
hsa-miR-3141	0	0	0	0	0	0	0	0	0	7	1	0	0
hsa-miR-3142	0	0	0	0	0	0	0	0	0	0	0	0	0
hsa-miR-3143	0	0	0	0	0	0	0	1	0	0	4	0	0
hsa-miR-3144-3p	0	0	0	0	0	0	1	0	3	6	5	7	0
hsa-miR-3144-5p	0	0	0	0	0	0	0	0	1	1	0	0	0
hsa-miR-3145-3p	0	0	0	0	0	0	0	0	0	0	0	3	0
hsa-miR-3145-5p	0	0	0	0	0	0	0	0	0	0	0	0	0
hsa-miR-3146	0	0	0	0	0	0	0	1	0	1	0	2	0
hsa-miR-3147	0	0	0	0	0	0	0	0	0	0	0	0	0
hsa-miR-3148	0	0	0	0	0	0	1	8	3	1	7	4	0
hsa-miR-3149	0	0	1	0	0	0	0	0	0	5	0	0	0
hsa-miR-3150a-3p	1	0	0	0	0	0	0	0	2	0	0	0	0
hsa-miR-3150a-5p	0	0	1	0	0	4	2	2	15	5	25	16	0
hsa-miR-3150b-3p	0	0	0	0	0	0	0	1	0	0	3	0	0
hsa-miR-3150b-5p	0	0	0	0	0	0	0	1	0	0	0	0	0
hsa-miR-3151-3p	0	0	0	0	0	0	0	0	0	0	0	0	0
hsa-miR-3151-5p	0	0	0	0	0	0	0	0	0	0	0	0	0
hsa-miR-3152-3p	0	0	0	0	0	0	1	0	5	2	4	3	0
hsa-miR-3152-5p	0	0	0	0	0	0	4	8	5	18	24	11	0
hsa-miR-3153	0	0	0	0	0	0	0	0	0	0	1	0	0
hsa-miR-3154	0	0	0	0	0	0	0	0	0	0	0	0	0
hsa-miR-3155a	0	0	0	0	0	0	4	4	3	5	6	2	0
hsa-miR-3155b	0	0	0	0	0	0	1	0	0	0	1	0	0
hsa-miR-3156-3p	0	0	0	0	0	0	0	0	0	0	0	0	0
hsa-miR-3156-5p	0	0	0	0	0	0	0	0	0	0	1	2	0
hsa-miR-3157-3p	0	0	0	0	0	0	2	1	2	0	6	3	0
hsa-miR-3157-5p	0	0	0	0	0	0	2	1	3	5	1	4	0
hsa-miR-3158-3p	1	0	2	4	5	0	63	291	858	1032	422	732	1
hsa-miR-3158-5p	0	0	0	0	0	0	2	0	2	6	0	0	0
hsa-miR-3159	0	0	0	0	0	0	0	0	0	0	0	0	0
hsa-miR-3160-3p	0	0	0	0	0	0	1	0	0	0	0	0	0
hsa-miR-3160-5p	0	0	0	0	0	0	0	0	0	0	1	0	0
hsa-miR-3161	0	0	0	0	0	0	0	0	0	0	0	0	0
hsa-miR-3162-3p	0	0	0	0	0	0	0	0	0	0	0	0	0
hsa-miR-3162-5p	0	0	0	0	0	0	0	1	0	0	1	0	0
hsa-miR-3163	0	1	0	0	0	0	1	0	0	2	2	0	0
hsa-miR-3164	0	0	0	0	2	0	1	2	9	2	10	5	0
hsa-miR-3165	0	0	0	0	0	0	3	0	0	0	2	0	0
hsa-miR-3166	0	0	0	0	0	0	0	0	0	0	0	0	0
hsa-miR-3167	1	1	0	2	0	0	11	19	152	198	114	163	0
hsa-miR-3168	0	0	0	0	0	0	0	0	0	0	0	0	0
hsa-miR-3169	0	0	0	0	0	0	0	0	0	0	0	0	0
hsa-miR-3170	0	0	0	0	0	0	0	1	7	11	1	4	0
hsa-miR-3171	0	0	0	0	0	0	0	0	0	0	0	0	0
hsa-miR-3173-3p	0	0	0	0	0	0	0	1	0	3	0	0	0
hsa-miR-3173-5p	0	2	4	0	1	0	2	2	3	3	26	15	0
hsa-miR-3174	1	0	1	0	1	0	0	0	12	11	7	8	0
hsa-miR-3175	0	0	0	3	0	0	0	0	0	5	2	5	0
hsa-miR-3176	0	0	0	1	0	0	18	74	29	45	19	33	0
hsa-miR-3177-3p	1	0	4	0	1	0	5	8	62	80	47	64	0
hsa-miR-3177-5p	0	0	0	0	0	0	0	0	0	0	1	0	0
hsa-miR-3178	0	0	0	0	0	0	0	0	0	0	0	0	0
hsa-miR-3179	0	0	0	0	0	0	3	1	7	6	3	6	0
hsa-miR-3180	0	0	6	2	8	0	3	11	56	66	28	31	0
hsa-miR-3180-3p	0	0	6	2	8	0	3	11	56	66	28	31	0
hsa-miR-3180-5p	0	0	0	0	0	0	1	2	10	3	5	3	0
hsa-miR-3181	0	0	0	0	0	0	0	2	2	0	0	0	0
hsa-miR-3182	0	0	0	0	0	0	0	0	0	0	0	0	0
hsa-miR-3183	0	0	0	0	0	0	0	0	0	0	1	0	0
hsa-miR-3184-3p	0	0	0	0	0	0	0	0	0	0	1	0	0
hsa-miR-3184-5p	0	0	0	0	0	0	0	2	0	0	5	5	0
hsa-miR-3185	0	0	0	0	0	0	0	0	0	0	0	0	0
hsa-miR-3186-3p	0	0	0	0	0	0	0	0	0	0	0	0	0
hsa-miR-3186-5p	0	0	0	0	0	0	0	0	0	0	0	0	0
hsa-miR-3187-3p	0	0	1	3	4	0	15	25	33	66	49	19	0
hsa-miR-3187-5p	0	0	0	0	0	0	1	7	9	7	5	4	0
hsa-miR-3188	0	0	0	0	0	0	1	0	0	2	1	4	0
hsa-miR-3189-3p	0	0	0	0	0	0	1	0	0	0	0	3	0
hsa-miR-3189-5p	0	0	0	0	0	0	0	0	0	0	0	0	0
hsa-miR-3190-3p	0	0	1	0	0	0	0	2	6	4	2	6	0
hsa-miR-3190-5p	0	0	0	0	0	0	0	0	0	0	0	0	0
hsa-miR-3191-3p	0	0	0	0	0	0	0	0	0	10	2	0	0
hsa-miR-3191-5p	0	0	0	0	0	0	0	0	0	2	0	0	0
hsa-miR-3192-3p	0	0	0	0	0	0	0	0	0	0	5	1	0
hsa-miR-3192-5p	0	1	1	0	3	4	0	3	15	23	9	11	0
hsa-miR-3193	0	0	0	0	0	0	1	1	0	0	1	1	0
hsa-miR-3194-3p	0	0	0	0	0	0	1	0	0	0	0	0	0
hsa-miR-3194-5p	0	0	0	0	0	0	0	0	0	0	0	0	0
hsa-miR-3195	0	0	0	0	0	0	0	0	0	0	0	0	0
hsa-miR-3196	0	0	0	0	0	0	0	0	0	0	0	0	0
hsa-miR-3197	0	0	0	0	0	0	0	0	0	0	0	0	0
hsa-miR-3198	0	0	3	2	0	0	0	1	2	12	1	3	0
hsa-miR-3199	0	0	0	0	0	0	1	0	2	0	4	3	0
hsa-miR-32-3p	0	0	0	0	0	0	26	2	52	48	114	71	0
hsa-miR-32-5p	7	4	3	5	6	3	381	83	389	515	801	424	0
hsa-miR-3200-3p	0	0	0	0	0	0	7	3	14	34	12	16	0
hsa-miR-3200-5p	0	0	0	0	0	0	0	0	0	1	0	0	0
hsa-miR-3201	0	0	0	0	0	0	0	0	0	0	0	0	0
hsa-miR-3202	0	0	0	0	0	0	0	0	0	3	0	0	0
hsa-miR-320a	263	138	809	510	1079	445	1572	8584	7239	12413	4618	5051	3
hsa-miR-320b	43	29	105	75	161	78	80	349	575	830	303	276	1
hsa-miR-320c	14	5	51	36	81	36	19	48	164	238	71	80	0
hsa-miR-320d	3	3	21	18	26	10	4	15	18	30	9	7	0
hsa-miR-320e	0	0	0	0	0	0	1	1	0	2	0	0	0
hsa-miR-323a-3p	20	4	18	19	30	23	152	72	1490	2380	4212	3876	0
hsa-miR-323a-5p	7	0	1	0	16	0	0	1	17	31	34	16	0
hsa-miR-323b-3p	1	0	8	2	3	2	41	23	306	435	1010	828	0
hsa-miR-323b-5p	0	0	0	0	0	0	0	1	0	0	3	4	0
hsa-miR-324-3p	0	0	0	0	0	0	19	36	67	131	33	39	0
hsa-miR-324-5p	0	0	0	0	0	0	11	22	47	94	19	31	0
hsa-miR-325	0	0	0	0	0	0	0	0	0	0	0	0	0
hsa-miR-326	0	0	0	0	0	0	6	10	25	58	7	13	0
hsa-miR-328-3p	4	2	16	10	7	6	29	23	165	296	407	359	0
hsa-miR-328-5p	0	0	3	0	0	5	0	0	0	2	0	0	0
hsa-miR-329-3p	4	3	3	2	0	0	85	42	264	481	815	456	0
hsa-miR-329-5p	0	0	0	5	1	6	1	5	64	107	60	111	0
hsa-miR-330-3p	2	2	11	15	28	4	65	119	221	312	420	341	0
hsa-miR-330-5p	1	1	0	0	1	0	24	35	81	85	111	85	0
hsa-miR-331-3p	0	1	3	1	1	0	89	183	487	642	207	342	0
hsa-miR-331-5p	5	1	7	3	5	5	19	3	35	48	80	47	0
hsa-miR-335-3p	11	4	38	45	27	16	153	50	277	1151	1808	2169	0
hsa-miR-335-5p	0	1	2	1	0	0	27	33	66	266	131	185	0
hsa-miR-337-3p	1	0	1	0	2	0	42	10	100	189	250	215	0
hsa-miR-337-5p	0	0	0	0	0	0	17	6	36	76	66	86	0
hsa-miR-338-3p	0	1	0	0	0	0	0	0	0	0	0	0	0
hsa-miR-338-5p	0	0	0	0	0	0	0	0	0	0	1	1	0
hsa-miR-339-3p	5	0	4	7	4	0	121	363	502	542	272	239	0
hsa-miR-339-5p	27	9	10	11	13	2	185	92	240	357	493	310	0
hsa-miR-33a-3p	0	0	0	0	0	0	4	1	7	16	2	7	0
hsa-miR-33a-5p	0	0	1	0	0	0	13	54	4	16	14	11	0
hsa-miR-33b-3p	0	0	0	0	0	0	34	22	19	28	15	9	0
hsa-miR-33b-5p	0	0	0	0	0	0	0	1	0	0	0	0	0
hsa-miR-340-3p	1	3	3	6	6	3	18	6	28	88	139	87	0
hsa-miR-340-5p	18	6	8	13	5	3	380	179	538	842	1637	966	0
hsa-miR-342-3p	0	1	3	1	2	2	123	71	281	502	186	248	0
hsa-miR-342-5p	1	0	5	10	14	12	3	13	30	50	34	19	0
hsa-miR-345-3p	1	1	0	0	0	0	0	0	0	0	5	0	0
hsa-miR-345-5p	9	4	1	3	2	1	171	326	771	901	352	376	0
hsa-miR-346	0	0	0	0	0	0	0	0	0	0	0	0	0
hsa-miR-34a-3p	0	0	0	0	0	0	0	0	0	0	0	0	0
hsa-miR-34a-5p	0	0	0	0	0	0	9	0	48	37	8	9	0
hsa-miR-34b-3p	0	0	0	0	0	0	4	0	6	4	13	12	0
hsa-miR-34b-5p	0	0	0	0	0	0	0	0	0	0	0	0	0
hsa-miR-34c-3p	0	0	0	0	0	0	2	1	8	0	5	7	0
hsa-miR-34c-5p	2	5	3	1	4	0	38	39	218	365	348	525	0
hsa-miR-3529-3p	0	0	0	0	0	0	0	0	0	0	0	0	0
hsa-miR-3529-5p	0	0	0	0	0	0	0	1	0	0	0	7	0
hsa-miR-3591-3p	0	0	0	0	0	0	0	0	0	0	0	0	0
hsa-miR-3591-5p	0	0	0	0	0	0	0	2	3	4	8	2	0
hsa-miR-3605-3p	0	0	2	4	5	2	1	2	9	5	42	17	0
hsa-miR-3605-5p	0	0	0	0	4	1	0	2	12	20	3	5	0
hsa-miR-3606-3p	0	0	0	0	0	0	0	0	0	0	0	0	0
hsa-miR-3606-5p	0	0	0	0	0	0	0	0	0	0	0	0	0
hsa-miR-3607-3p	0	0	0	0	1	0	24	9	2	9	0	0	0
hsa-miR-3607-5p	0	0	0	0	0	0	1	1	0	0	0	1	0
hsa-miR-3609	0	0	0	0	0	0	2	2	0	0	0	2	0
hsa-miR-361-3p	23	7	45	27	47	53	225	325	1217	1591	2756	2263	0
hsa-miR-361-5p	6	1	2	3	0	2	85	29	164	250	277	238	0
hsa-miR-3610	0	0	0	0	0	0	0	0	0	0	0	0	0
hsa-miR-3611	0	0	0	0	0	0	0	14	2	3	0	1	0
hsa-miR-3612	0	0	0	0	0	0	0	0	0	0	0	0	0
hsa-miR-3613-3p	0	0	0	0	0	0	2	0	4	2	1	0	0
hsa-miR-3613-5p	0	2	8	1	0	0	96	41	105	131	264	145	0
hsa-miR-3614-3p	0	0	0	0	0	0	0	0	0	0	1	0	0
hsa-miR-3614-5p	0	0	2	2	14	0	1	0	7	10	12	10	0
hsa-miR-3615	9	8	22	18	39	12	102	338	463	519	988	986	0
hsa-miR-3616-3p	0	0	0	0	0	0	0	0	0	0	0	0	0
hsa-miR-3616-5p	0	0	0	0	0	0	0	0	0	0	0	0	0
hsa-miR-3617-3p	0	0	0	0	0	0	0	0	0	0	0	0	0
hsa-miR-3617-5p	0	0	0	0	0	0	0	1	0	4	0	0	0
hsa-miR-3618	0	0	0	0	0	0	0	0	0	0	0	0	0
hsa-miR-3619-3p	0	0	0	0	0	0	0	0	1	0	2	1	0
hsa-miR-3619-5p	0	0	0	0	0	0	0	0	1	3	0	2	0
hsa-miR-362-3p	0	0	0	0	0	0	2	0	0	5	0	0	0
hsa-miR-362-5p	1	1	0	0	1	0	87	71	137	133	110	78	0
hsa-miR-3620-3p	0	0	0	0	0	0	0	0	1	0	0	0	0
hsa-miR-3620-5p	0	0	1	0	0	0	0	1	5	1	1	2	0
hsa-miR-3621	0	0	0	0	0	0	0	0	0	0	0	0	0
hsa-miR-3622a-3p	0	0	0	0	0	0	0	1	0	1	2	0	0
hsa-miR-3622a-5p	0	0	1	4	1	0	0	2	9	30	6	10	0
hsa-miR-3622b-3p	0	0	0	0	0	0	0	0	0	0	0	0	0
hsa-miR-3622b-5p	0	0	0	0	0	0	0	0	0	0	0	0	0
hsa-miR-363-3p	0	0	2	0	0	0	3	2	9	3	9	10	0
hsa-miR-363-5p	0	0	0	0	0	0	0	0	0	0	0	0	0
hsa-miR-3646	0	0	0	0	0	0	0	0	0	0	0	0	0
hsa-miR-3648	0	0	0	0	0	0	0	2	0	1	0	2	0
hsa-miR-3649	0	0	0	0	0	0	0	0	0	0	0	0	0
hsa-miR-3650	0	0	0	0	0	0	0	0	0	0	0	0	0
hsa-miR-3651	1	0	0	0	0	0	3	1	0	0	0	0	0
hsa-miR-3652	0	0	0	0	0	0	0	0	0	0	0	0	0
hsa-miR-3653-3p	0	1	3	0	0	0	0	4	1	0	0	0	0
hsa-miR-3653-5p	0	0	1	0	0	0	0	0	1	2	1	1	0
hsa-miR-3654	0	0	0	0	0	0	0	0	0	0	0	0	0
hsa-miR-3655	0	0	0	0	0	0	0	0	0	0	0	0	0
hsa-miR-3656	1	1	0	0	2	0	0	0	2	0	0	0	0
hsa-miR-3657	0	0	0	0	0	0	0	0	0	0	0	0	0
hsa-miR-3658	0	0	0	0	0	0	0	0	0	0	0	0	0
hsa-miR-3659	0	0	0	0	0	0	0	0	0	0	0	0	0
hsa-miR-365a-3p	2	1	1	1	1	1	171	21	87	177	269	248	0
hsa-miR-365a-5p	2	3	8	12	25	15	62	106	302	666	302	403	0
hsa-miR-365b-3p	2	1	2	1	1	1	171	22	87	176	269	248	0
hsa-miR-365b-5p	5	1	14	5	29	18	18	21	208	250	175	180	0
hsa-miR-3660	0	0	0	0	0	0	0	0	0	0	0	1	0
hsa-miR-3661	0	0	4	2	0	3	5	25	164	264	78	105	0
hsa-miR-3662	0	0	0	0	0	0	1	2	29	41	14	26	0
hsa-miR-3663-3p	0	0	0	0	0	0	0	0	0	0	0	0	0
hsa-miR-3663-5p	0	0	0	0	0	0	0	0	0	0	0	2	0
hsa-miR-3664-3p	0	0	0	0	0	0	0	0	0	0	0	0	0
hsa-miR-3664-5p	0	0	0	0	0	0	0	0	0	0	0	0	0
hsa-miR-3665	0	0	0	0	0	0	0	0	0	0	0	0	0
hsa-miR-3666	0	0	0	0	0	0	0	0	0	0	0	0	0
hsa-miR-3667-3p	0	0	0	0	0	0	4	3	6	2	1	3	0
hsa-miR-3667-5p	0	0	0	0	0	0	1	2	0	0	0	1	0
hsa-miR-3668	0	0	0	0	0	0	0	0	0	0	0	0	0
hsa-miR-367-3p	0	0	0	0	0	0	0	0	0	0	0	0	0
hsa-miR-367-5p	0	0	0	0	0	0	0	0	0	0	0	0	0
hsa-miR-3670	0	0	0	0	0	0	0	0	0	0	0	0	0
hsa-miR-3671	0	0	0	0	0	0	0	0	0	0	0	0	0
hsa-miR-3672	0	0	0	0	0	0	0	0	0	0	0	0	0
hsa-miR-3674	0	0	0	0	0	0	0	0	0	0	0	0	0
hsa-miR-3675-3p	0	0	0	0	0	0	0	0	0	0	0	1	0
hsa-miR-3675-5p	0	0	0	0	0	0	0	0	2	0	0	0	0
hsa-miR-3677-3p	1	0	0	0	0	0	2	8	1	19	4	8	0
hsa-miR-3677-5p	0	0	0	0	0	0	0	0	0	3	2	3	0
hsa-miR-3678-3p	0	0	0	0	0	0	0	0	0	0	0	0	0
hsa-miR-3678-5p	0	0	0	0	0	0	0	0	0	0	0	1	0
hsa-miR-3679-3p	0	0	0	0	0	0	1	0	0	0	1	0	0
hsa-miR-3679-5p	0	0	4	3	16	2	5	8	17	37	4	6	0
hsa-miR-3680-3p	0	0	0	0	0	0	0	1	0	0	1	0	0
hsa-miR-3680-5p	0	0	0	0	0	0	0	1	1	0	0	0	0
hsa-miR-3681-3p	0	0	0	0	0	0	0	0	0	0	0	0	0
hsa-miR-3681-5p	0	0	0	0	0	0	0	0	5	13	7	16	0
hsa-miR-3682-3p	0	0	0	0	0	0	0	0	0	6	1	7	0
hsa-miR-3682-5p	0	0	0	0	0	0	0	0	0	0	0	0	0
hsa-miR-3683	0	0	0	0	0	0	0	0	0	0	0	0	0
hsa-miR-3684	0	0	0	0	0	0	2	0	0	0	1	1	0
hsa-miR-3685	0	0	0	0	0	0	0	0	0	0	0	1	0
hsa-miR-3686	0	0	0	0	0	0	0	0	0	0	0	0	0
hsa-miR-3687	0	0	0	0	4	0	4	3	6	6	5	6	0
hsa-miR-3688-3p	0	0	0	1	0	0	0	0	0	9	5	5	0
hsa-miR-3688-5p	0	0	0	0	0	0	0	0	0	0	0	0	0
hsa-miR-3689a-3p	0	0	0	0	3	0	0	0	0	0	0	0	0
hsa-miR-3689a-5p	0	0	0	0	0	0	0	1	0	0	0	0	0
hsa-miR-3689b-3p	0	0	0	0	0	0	0	0	0	0	0	0	0
hsa-miR-3689b-5p	0	0	0	0	0	0	0	1	0	0	0	0	0
hsa-miR-3689c	0	0	0	0	0	0	0	0	0	0	0	0	0
hsa-miR-3689d	0	0	0	0	0	0	0	0	0	0	0	0	0
hsa-miR-3689e	0	0	0	0	0	0	0	1	0	0	0	0	0
hsa-miR-3689f	0	0	0	0	0	3	3	3	2	4	4	2	0
hsa-miR-369-3p	2	1	0	1	0	0	61	13	155	270	311	313	0
hsa-miR-369-5p	3	4	1	7	4	2	41	11	49	91	204	95	0
hsa-miR-3690	0	0	0	0	0	0	0	3	8	8	8	11	0
hsa-miR-3691-3p	0	0	0	0	0	0	0	0	1	0	5	1	0
hsa-miR-3691-5p	1	0	0	1	2	0	1	6	25	37	26	26	0
hsa-miR-3692-3p	0	0	0	0	0	0	0	0	0	0	0	0	0
hsa-miR-3692-5p	0	0	0	0	0	0	0	0	0	3	0	0	0
hsa-miR-370-3p	61	36	137	141	123	67	886	7341	13056	20452	13161	14931	3
hsa-miR-370-5p	1	0	0	0	0	0	0	2	25	37	69	91	0
hsa-miR-3713	0	0	0	0	0	0	0	0	0	0	0	0	0
hsa-miR-3714	0	0	0	0	0	0	0	0	0	0	0	0	0
hsa-miR-371a-3p	0	0	0	0	0	0	0	0	0	0	0	0	0
hsa-miR-371a-5p	0	0	0	0	0	0	0	0	0	0	1	0	0
hsa-miR-371b-3p	0	0	0	0	0	0	0	0	0	0	0	0	0
hsa-miR-371b-5p	0	0	0	0	0	0	0	0	0	0	0	0	0
hsa-miR-372-3p	1	0	0	0	0	0	4	3	0	1	7	4	0
hsa-miR-372-5p	0	0	0	0	0	0	0	0	0	0	0	0	0
hsa-miR-373-3p	0	0	0	0	0	0	0	1	7	8	4	2	0
hsa-miR-373-5p	0	0	0	0	0	0	0	0	0	0	0	0	0
hsa-miR-374a-3p	1	0	2	5	1	8	56	4	187	261	370	498	0
hsa-miR-374a-5p	1	1	3	0	0	0	81	9	75	191	240	223	0
hsa-miR-374b-3p	0	0	0	5	0	0	11	0	11	13	56	41	0
hsa-miR-374b-5p	1	2	3	0	0	1	207	15	124	271	489	505	0
hsa-miR-374c-3p	0	0	0	0	0	0	0	0	0	0	0	0	0
hsa-miR-374c-5p	0	0	0	0	0	0	0	0	0	0	0	1	0
hsa-miR-375	2	1	3	2	2	16	0	4	1	3	0	6	0
hsa-miR-376a-2-5p	0	0	0	0	0	0	1	0	3	0	4	2	0
hsa-miR-376a-3p	1	0	0	0	0	0	76	25	173	355	199	243	0
hsa-miR-376a-5p	0	0	0	0	0	0	3	0	3	5	11	5	0
hsa-miR-376b-3p	0	0	0	0	0	1	7	10	68	120	24	40	0
hsa-miR-376b-5p	0	0	0	0	0	0	1	0	6	4	5	2	0
hsa-miR-376c-3p	1	2	0	0	0	0	61	43	155	219	92	159	0
hsa-miR-376c-5p	0	0	0	0	0	0	1	0	13	21	6	5	0
hsa-miR-377-3p	0	0	0	0	0	0	48	71	92	166	64	58	0
hsa-miR-377-5p	0	0	0	0	5	0	10	31	44	67	30	37	0
hsa-miR-378a-3p	159	66	368	323	289	358	3974	20473	17179	34437	5393	10620	8
hsa-miR-378a-5p	0	0	0	0	0	0	49	41	41	45	20	15	0
hsa-miR-378b	0	0	0	0	0	0	0	1	2	6	0	0	0
hsa-miR-378c	3	2	9	7	3	1	104	1028	1356	2520	157	344	1
hsa-miR-378d	3	1	5	5	4	1	37	443	724	1400	67	201	0
hsa-miR-378e	0	0	0	0	0	0	1	13	48	26	3	2	0
hsa-miR-378f	0	0	1	0	2	0	9	43	63	113	11	20	0
hsa-miR-378g	1	2	3	2	2	1	6	45	22	77	11	17	0
hsa-miR-378h	0	0	0	1	0	0	1	5	5	11	0	2	0
hsa-miR-378i	4	1	18	10	12	6	127	506	1578	3084	554	1020	1
hsa-miR-378j	0	0	0	0	0	0	0	1	2	4	0	0	0
hsa-miR-379-3p	1	1	5	3	0	5	41	3	96	138	354	237	0
hsa-miR-379-5p	196	114	478	487	394	487	1129	2068	23639	38196	15397	31284	0
hsa-miR-380-3p	0	0	0	0	0	0	9	0	13	54	21	29	0
hsa-miR-380-5p	1	0	2	3	1	0	7	4	404	560	295	494	0
hsa-miR-381-3p	175	63	456	631	385	405	5835	8663	68341	72696	89688	168173	11
hsa-miR-381-5p	0	0	0	0	0	0	1	0	1	0	3	1	0
hsa-miR-382-3p	5	0	8	5	1	2	72	20	627	1140	1001	1338	0
hsa-miR-382-5p	70	34	117	86	202	112	129	232	1766	2590	1969	1973	1
hsa-miR-383-3p	0	0	0	0	0	0	0	0	0	0	0	0	0
hsa-miR-383-5p	0	0	0	0	0	0	0	1	0	0	0	0	0
hsa-miR-384	0	0	0	0	0	0	0	0	0	0	0	0	0
hsa-miR-3907	0	0	0	0	0	0	0	0	0	0	0	0	0
hsa-miR-3908	0	0	0	0	0	0	0	0	0	1	0	0	0
hsa-miR-3909	0	0	0	0	1	0	2	0	15	26	104	62	0
hsa-miR-3910	0	0	0	0	0	0	0	0	0	2	1	2	0
hsa-miR-3911	0	0	2	0	0	0	0	2	12	11	4	5	0
hsa-miR-3912-3p	0	0	0	0	0	0	0	1	0	6	2	2	0
hsa-miR-3912-5p	0	0	0	0	0	0	0	0	0	0	0	0	0
hsa-miR-3913-3p	0	0	0	0	0	0	0	0	0	0	0	0	0
hsa-miR-3913-5p	0	0	0	1	0	3	3	4	20	16	13	33	0
hsa-miR-3914	0	0	0	0	0	0	0	0	0	0	0	0	0
hsa-miR-3915	0	0	0	0	0	0	0	0	0	0	1	0	0
hsa-miR-3916	0	1	0	0	0	0	0	1	0	0	3	1	0
hsa-miR-3917	0	0	1	0	0	0	5	1	6	5	1	2	0
hsa-miR-3918	0	0	0	0	0	0	1	0	0	0	0	4	0
hsa-miR-3919	0	0	0	0	0	0	0	0	0	0	0	0	0
hsa-miR-3920	0	0	0	0	0	0	0	0	0	0	0	0	0
hsa-miR-3921	0	0	0	0	0	0	0	0	0	0	0	0	0
hsa-miR-3922-3p	0	0	0	0	0	0	0	0	0	0	0	0	0
hsa-miR-3922-5p	0	0	0	0	0	0	0	0	0	0	0	0	0
hsa-miR-3923	0	0	0	0	0	0	0	1	0	0	2	0	0
hsa-miR-3924	0	0	0	0	0	0	0	0	0	0	0	0	0
hsa-miR-3925-3p	0	0	0	0	0	0	0	0	0	0	0	0	0
hsa-miR-3925-5p	0	0	0	0	0	0	0	0	0	0	0	0	0
hsa-miR-3926	0	0	0	0	0	0	0	0	0	0	0	0	0
hsa-miR-3927-3p	0	0	0	0	0	0	0	0	0	0	0	0	0
hsa-miR-3927-5p	0	0	0	0	0	0	0	0	0	0	0	0	0
hsa-miR-3928-3p	0	0	0	0	0	0	2	8	20	56	9	16	0
hsa-miR-3928-5p	0	0	0	0	0	0	0	0	0	0	0	0	0
hsa-miR-3929	0	0	0	0	0	0	0	1	0	0	3	0	0
hsa-miR-3934-3p	0	0	0	0	0	0	0	0	0	0	0	0	0
hsa-miR-3934-5p	3	1	9	14	13	0	29	44	231	341	116	155	0
hsa-miR-3935	0	0	0	0	0	0	0	0	0	4	0	0	0
hsa-miR-3936	0	0	0	0	0	0	0	0	0	0	0	2	0
hsa-miR-3937	0	0	0	0	0	0	0	0	0	0	0	0	0
hsa-miR-3938	0	0	0	0	0	0	2	0	0	0	4	1	0
hsa-miR-3939	0	0	0	0	0	0	0	0	0	0	2	3	0
hsa-miR-3940-3p	1	0	0	0	0	0	8	7	23	21	18	32	0
hsa-miR-3940-5p	1	0	0	1	8	2	2	4	3	22	3	14	0
hsa-miR-3941	0	0	0	0	0	0	0	0	0	0	0	0	0
hsa-miR-3942-3p	0	0	0	0	0	0	0	0	0	0	0	0	0
hsa-miR-3942-5p	0	0	0	0	0	0	0	0	3	0	1	0	0
hsa-miR-3943	0	0	0	0	0	0	0	0	0	0	0	0	0
hsa-miR-3944-3p	0	0	0	0	0	0	1	14	18	11	9	4	0
hsa-miR-3944-5p	0	0	0	0	0	0	1	0	0	0	2	1	0
hsa-miR-3945	0	0	0	0	0	0	0	0	0	0	0	0	0
hsa-miR-3960	1	0	0	0	0	0	0	0	0	0	0	0	0
hsa-miR-3972	0	0	0	0	0	0	0	0	0	0	0	0	0
hsa-miR-3973	0	0	0	0	0	0	0	0	0	0	0	0	0
hsa-miR-3974	0	0	0	0	0	0	0	0	0	0	0	0	0
hsa-miR-3975	0	0	0	0	0	0	0	0	0	0	0	0	0
hsa-miR-3976	0	0	0	0	0	0	0	0	0	0	0	0	0
hsa-miR-3977	0	0	0	0	0	0	0	0	0	0	0	0	0
hsa-miR-3978	0	0	0	0	0	0	0	0	0	0	0	0	0
hsa-miR-409-3p	93	33	553	483	763	596	390	867	13832	18059	28439	31410	0
hsa-miR-409-5p	2	1	7	0	1	1	50	32	247	423	730	872	0
hsa-miR-410-3p	5	3	0	2	0	0	48	10	51	137	105	220	0
hsa-miR-410-5p	0	0	0	0	0	0	0	5	20	29	25	24	0
hsa-miR-411-3p	14	7	5	10	6	7	75	10	115	169	1006	469	0
hsa-miR-411-5p	9	4	3	14	9	4	1328	357	1037	1562	3685	2267	0
hsa-miR-412-3p	0	0	0	0	1	0	1	1	7	14	4	7	0
hsa-miR-412-5p	6	7	6	5	5	17	2	3	68	177	119	156	0
hsa-miR-421	3	2	2	0	0	0	19	7	23	36	43	33	0
hsa-miR-422a	0	0	0	0	1	0	5	54	28	57	10	19	0
hsa-miR-423-3p	413	129	369	293	301	219	2302	6786	11981	17097	18024	13905	4
hsa-miR-423-5p	901	370	3646	3728	6902	6040	1208	1098	4969	7345	7930	8597	3
hsa-miR-424-3p	16	14	25	48	39	5	64	46	387	725	2043	1196	0
hsa-miR-424-5p	0	1	0	0	2	3	113	50	109	226	174	212	0
hsa-miR-425-3p	1	0	0	0	2	0	53	53	130	314	116	160	0
hsa-miR-425-5p	13	10	19	26	15	6	792	1070	4614	5498	1699	3296	0
hsa-miR-4251	0	0	0	0	0	0	0	0	0	0	0	0	0
hsa-miR-4252	0	0	0	0	0	0	0	0	0	0	0	0	0
hsa-miR-4253	0	0	0	0	0	0	0	0	0	0	0	0	0
hsa-miR-4254	0	0	0	0	0	0	0	0	0	0	0	0	0
hsa-miR-4255	0	0	0	0	0	0	0	0	0	0	0	0	0
hsa-miR-4256	0	0	0	0	0	0	0	0	0	0	0	0	0
hsa-miR-4257	0	0	0	0	0	0	0	0	0	0	0	0	0
hsa-miR-4258	0	0	0	0	0	0	0	0	0	0	0	0	0
hsa-miR-4259	0	0	0	0	0	0	0	0	0	0	0	0	0
hsa-miR-4260	0	0	0	0	0	0	0	0	0	0	0	0	0
hsa-miR-4261	0	0	0	0	0	0	0	0	0	0	0	0	0
hsa-miR-4262	0	0	0	0	0	0	0	0	0	0	0	0	0
hsa-miR-4263	0	0	0	0	0	0	0	0	0	0	0	0	0
hsa-miR-4264	0	0	0	0	0	0	0	0	0	0	0	0	0
hsa-miR-4265	0	0	0	0	0	0	0	0	0	0	0	0	0
hsa-miR-4266	0	0	0	0	0	0	0	0	0	0	0	0	0
hsa-miR-4267	0	0	0	0	0	0	0	0	0	0	0	0	0
hsa-miR-4268	0	0	0	0	0	0	0	0	0	0	0	0	0
hsa-miR-4269	0	0	0	0	0	0	0	0	0	0	0	0	0
hsa-miR-4270	0	0	0	0	0	0	0	0	0	0	0	0	0
hsa-miR-4271	0	0	0	0	0	0	0	0	0	0	0	0	0
hsa-miR-4272	0	0	0	0	0	0	0	0	0	0	0	0	0
hsa-miR-4273	0	0	0	0	0	0	0	0	0	0	0	0	0
hsa-miR-4274	0	0	0	0	0	0	0	0	0	0	0	0	0
hsa-miR-4275	0	0	0	0	0	0	0	0	0	0	0	0	0
hsa-miR-4276	0	0	0	0	0	0	0	0	0	0	0	0	0
hsa-miR-4277	0	0	0	0	0	0	0	0	0	0	0	0	0
hsa-miR-4278	0	0	0	0	0	0	0	0	0	0	0	0	0
hsa-miR-4279	0	0	0	0	0	0	0	0	0	0	0	0	0
hsa-miR-4280	0	0	0	0	0	0	0	0	0	0	0	0	0
hsa-miR-4281	0	0	0	0	0	0	0	0	0	0	0	0	0
hsa-miR-4282	0	0	0	0	0	0	0	0	0	0	0	0	0
hsa-miR-4283	0	0	0	0	0	0	0	0	0	0	0	0	0
hsa-miR-4284	0	0	0	0	0	0	1	0	0	0	0	0	0
hsa-miR-4285	0	0	0	0	0	0	0	0	0	0	0	0	0
hsa-miR-4286	0	0	0	0	0	0	7	13	64	91	22	40	0
hsa-miR-4287	0	0	0	0	0	0	0	0	0	0	0	0	0
hsa-miR-4288	0	0	0	0	0	0	0	0	0	0	0	0	0
hsa-miR-4289	0	0	0	0	0	0	0	0	0	0	0	0	0
hsa-miR-429	0	0	0	0	0	0	0	0	0	0	1	0	0
hsa-miR-4290	0	0	0	0	0	0	0	0	0	0	0	0	0
hsa-miR-4291	0	0	0	0	0	0	0	0	0	0	0	0	0
hsa-miR-4292	0	0	0	0	0	0	0	0	0	0	0	0	0
hsa-miR-4293	0	0	0	0	0	0	0	0	0	0	0	0	0
hsa-miR-4294	0	0	0	0	0	0	0	0	0	0	0	0	0
hsa-miR-4295	0	0	0	0	0	0	0	0	0	0	0	0	0
hsa-miR-4296	0	0	0	0	0	0	0	0	0	0	0	0	0
hsa-miR-4297	0	0	0	0	0	0	0	0	0	0	0	0	0
hsa-miR-4298	0	0	0	0	0	0	0	0	0	0	0	0	0
hsa-miR-4299	0	0	0	0	0	0	0	0	0	0	0	0	0
hsa-miR-4300	0	0	0	0	0	0	0	0	0	0	0	0	0
hsa-miR-4301	0	0	0	0	0	0	0	0	0	0	1	0	0
hsa-miR-4302	0	0	0	0	0	0	0	0	0	0	0	0	0
hsa-miR-4303	0	0	0	0	0	0	0	0	0	0	0	0	0
hsa-miR-4304	0	0	0	0	0	0	0	0	0	0	0	0	0
hsa-miR-4305	0	0	0	0	0	0	0	0	0	0	0	0	0
hsa-miR-4306	0	0	0	0	0	0	0	0	0	0	0	0	0
hsa-miR-4307	0	0	0	0	0	0	0	0	0	0	0	0	0
hsa-miR-4308	0	0	0	0	0	0	0	0	0	0	0	0	0
hsa-miR-4309	0	0	0	0	0	0	0	0	0	0	0	0	0
hsa-miR-431-3p	0	0	0	0	6	2	3	9	78	98	76	190	0
hsa-miR-431-5p	0	0	0	0	0	0	29	18	98	141	94	77	0
hsa-miR-4310	0	0	0	0	0	0	0	0	0	0	0	0	0
hsa-miR-4311	0	0	0	0	0	0	0	0	0	0	0	0	0
hsa-miR-4312	0	0	0	0	0	0	0	0	0	0	0	0	0
hsa-miR-4313	0	0	0	0	0	0	0	0	0	0	0	0	0
hsa-miR-4314	0	0	0	0	0	0	0	0	0	0	0	0	0
hsa-miR-4315	0	0	0	0	0	0	0	0	0	0	0	0	0
hsa-miR-4316	0	0	0	0	0	0	0	0	0	0	0	0	0
hsa-miR-4317	0	0	0	0	0	0	0	0	0	0	0	0	0
hsa-miR-4318	0	0	0	0	0	0	0	0	0	0	0	0	0
hsa-miR-4319	0	0	0	0	0	0	0	0	0	0	0	0	0
hsa-miR-432-3p	0	0	0	0	0	0	1	2	4	16	1	1	0
hsa-miR-432-5p	105	52	306	250	500	283	52	96	740	1156	512	779	0
hsa-miR-4320	0	0	0	0	0	0	0	0	0	0	0	0	0
hsa-miR-4321	0	0	0	0	0	0	0	0	0	0	0	0	0
hsa-miR-4322	0	0	0	0	0	0	0	0	0	0	0	0	0
hsa-miR-4323	0	0	0	0	0	0	0	0	0	0	0	0	0
hsa-miR-4324	0	0	0	0	0	0	0	0	0	0	0	0	0
hsa-miR-4325	0	0	0	0	0	0	0	0	0	0	0	0	0
hsa-miR-4326	1	0	0	0	0	0	0	0	5	19	1	1	0
hsa-miR-4327	0	0	0	0	0	0	0	0	0	0	0	0	0
hsa-miR-4328	0	0	0	0	0	0	0	0	0	0	0	0	0
hsa-miR-4329	0	0	0	0	0	0	0	0	0	0	0	0	0
hsa-miR-433-3p	20	22	25	7	6	7	10	11	59	108	169	122	0
hsa-miR-433-5p	0	0	0	0	0	0	0	1	0	5	1	3	0
hsa-miR-4330	0	0	0	0	0	0	0	0	0	0	0	0	0
hsa-miR-4417	0	0	0	0	0	0	0	0	0	0	1	0	0
hsa-miR-4418	0	0	0	0	0	0	0	0	0	0	0	0	0
hsa-miR-4419a	0	0	0	0	0	0	0	0	0	0	0	0	0
hsa-miR-4419b	0	0	0	0	0	0	0	2	0	2	0	0	0
hsa-miR-4420	0	0	0	0	0	0	0	0	0	0	0	0	0
hsa-miR-4421	0	0	0	0	1	0	0	3	10	41	23	24	0
hsa-miR-4422	0	0	0	0	0	0	0	0	0	0	0	0	0
hsa-miR-4423-3p	0	0	0	0	0	0	0	0	0	0	1	0	0
hsa-miR-4423-5p	0	0	0	0	0	0	0	0	3	0	0	0	0
hsa-miR-4424	0	0	0	0	0	0	0	0	0	0	0	0	0
hsa-miR-4425	0	0	0	0	0	0	1	1	2	1	1	1	0
hsa-miR-4426	0	0	0	0	0	0	1	0	0	0	0	0	0
hsa-miR-4427	0	0	0	0	0	0	0	0	4	9	0	2	0
hsa-miR-4428	0	1	0	0	3	7	1	1	1	7	3	7	0
hsa-miR-4429	0	0	0	0	0	0	0	3	2	10	0	2	0
hsa-miR-4430	0	0	0	0	0	0	0	0	0	0	0	0	0
hsa-miR-4431	0	0	0	0	0	0	0	0	0	0	0	0	0
hsa-miR-4432	0	0	0	0	0	0	0	0	0	0	0	0	0
hsa-miR-4433a-3p	0	0	0	0	0	0	0	0	0	0	0	0	0
hsa-miR-4433a-5p	0	0	0	0	0	0	0	0	0	0	0	0	0
hsa-miR-4433b-3p	0	0	0	0	0	0	0	0	0	0	0	0	0
hsa-miR-4433b-5p	0	0	0	0	0	0	0	0	0	0	0	0	0
hsa-miR-4434	0	0	0	0	0	0	0	0	0	0	0	0	0
hsa-miR-4435	0	0	0	0	0	0	2	5	2	7	5	7	0
hsa-miR-4436a	0	0	0	0	0	0	0	0	0	0	0	0	0
hsa-miR-4436b-3p	0	0	0	0	0	0	0	0	0	0	0	0	0
hsa-miR-4436b-5p	0	0	0	0	0	0	0	0	0	0	0	0	0
hsa-miR-4437	0	0	0	0	0	0	0	0	0	0	0	0	0
hsa-miR-4438	0	0	0	0	0	0	0	0	0	0	0	0	0
hsa-miR-4439	0	0	0	0	0	0	0	0	0	0	1	3	0
hsa-miR-4440	0	0	0	0	0	0	0	0	0	3	0	0	0
hsa-miR-4441	0	0	0	0	0	0	0	0	0	0	0	0	0
hsa-miR-4442	0	0	0	0	0	0	0	0	0	0	0	0	0
hsa-miR-4443	0	0	0	0	0	0	0	0	5	0	1	5	0
hsa-miR-4444	0	0	0	0	0	0	1	0	0	0	0	0	0
hsa-miR-4445-3p	0	0	0	0	0	0	0	0	0	0	0	0	0
hsa-miR-4445-5p	0	0	0	0	0	0	0	0	0	0	0	0	0
hsa-miR-4446-3p	0	0	0	0	0	0	0	0	0	0	0	0	0
hsa-miR-4446-5p	0	0	0	0	0	0	0	0	0	0	0	0	0
hsa-miR-4447	0	0	0	0	0	0	0	0	0	1	0	0	0
hsa-miR-4448	0	0	0	0	2	0	1	1	4	13	1	1	0
hsa-miR-4449	1	0	0	0	0	0	0	1	0	0	1	0	0
hsa-miR-4450	0	0	0	0	0	0	0	0	0	0	0	0	0
hsa-miR-4451	0	0	0	0	0	0	0	0	0	2	0	0	0
hsa-miR-4452	0	0	0	0	0	0	0	0	0	0	0	0	0
hsa-miR-4453	0	0	0	0	0	0	0	0	0	0	0	1	0
hsa-miR-4454	0	0	0	0	0	0	1	2	0	0	0	6	0
hsa-miR-4455	0	0	0	0	0	0	1	2	1	5	8	11	0
hsa-miR-4456	0	0	0	0	0	0	0	0	0	0	0	0	0
hsa-miR-4457	0	0	0	0	0	0	0	0	0	0	0	0	0
hsa-miR-4458	0	0	0	0	0	0	0	0	0	4	1	0	0
hsa-miR-4459	0	0	0	0	0	0	0	0	0	0	0	1	0
hsa-miR-4460	0	0	0	0	0	0	0	0	0	0	0	0	0
hsa-miR-4461	0	0	2	1	0	0	2	18	43	41	26	26	0
hsa-miR-4462	0	0	0	0	0	0	0	0	0	0	0	0	0
hsa-miR-4463	0	0	0	0	0	0	0	0	0	0	0	0	0
hsa-miR-4464	0	0	0	0	0	0	0	0	0	0	0	0	0
hsa-miR-4465	0	0	0	0	0	0	0	0	0	0	0	0	0
hsa-miR-4466	1	1	8	3	19	0	0	0	2	1	1	0	0
hsa-miR-4467	0	0	0	0	0	0	0	0	0	0	0	0	0
hsa-miR-4468	0	0	0	0	0	0	0	0	0	0	0	0	0
hsa-miR-4469	0	0	0	0	0	0	0	0	0	0	0	0	0
hsa-miR-4470	0	0	0	0	0	0	2	2	5	12	1	5	0
hsa-miR-4471	0	0	0	0	0	0	0	0	0	0	0	0	0
hsa-miR-4472	0	0	0	0	0	0	0	0	0	0	0	0	0
hsa-miR-4473	0	0	0	0	0	0	8	6	13	9	42	46	0
hsa-miR-4474-3p	0	0	0	0	0	0	0	1	5	0	2	4	0
hsa-miR-4474-5p	0	0	0	0	0	0	0	0	0	0	0	0	0
hsa-miR-4475	0	0	0	0	0	0	0	0	0	0	0	0	0
hsa-miR-4476	0	0	0	0	0	0	0	0	0	0	0	0	0
hsa-miR-4477a	0	0	0	0	0	0	1	3	1	2	2	2	0
hsa-miR-4477b	0	0	0	0	0	0	0	9	6	9	10	7	0
hsa-miR-4478	0	0	0	0	0	0	0	1	0	0	0	0	0
hsa-miR-4479	0	0	0	0	0	0	0	2	0	6	1	2	0
hsa-miR-448	0	0	0	0	0	0	0	0	0	0	1	1	0
hsa-miR-4480	0	0	0	0	0	0	0	0	0	0	0	0	0
hsa-miR-4481	0	0	0	0	0	0	0	0	0	0	0	0	0
hsa-miR-4482-3p	0	0	0	0	0	0	0	0	0	0	0	0	0
hsa-miR-4482-5p	0	0	0	0	0	0	0	0	0	0	0	0	0
hsa-miR-4483	0	0	0	0	0	0	0	0	0	1	2	0	0
hsa-miR-4484	0	0	0	0	0	0	0	1	3	2	3	2	0
hsa-miR-4485-3p	1	0	0	0	16	0	5	2	7	1	10	8	0
hsa-miR-4485-5p	0	0	0	0	0	0	0	0	0	1	0	0	0
hsa-miR-4486	0	0	0	0	0	0	0	0	0	0	0	0	0
hsa-miR-4487	0	0	0	0	0	0	0	0	0	0	0	0	0
hsa-miR-4488	1	1	3	2	5	2	0	0	0	1	0	0	0
hsa-miR-4489	0	0	0	0	0	0	0	2	3	0	2	0	0
hsa-miR-4490	0	0	0	0	0	0	0	0	0	0	0	0	0
hsa-miR-4491	0	0	0	0	0	0	0	0	0	0	0	0	0
hsa-miR-4492	0	0	0	0	0	0	0	1	0	0	0	0	0
hsa-miR-4493	0	0	0	0	0	0	0	0	0	0	0	0	0
hsa-miR-4494	0	0	0	0	0	0	0	0	0	0	0	0	0
hsa-miR-4495	0	0	0	0	0	0	0	0	0	0	0	0	0
hsa-miR-4496	0	0	0	0	0	0	0	0	0	0	0	0	0
hsa-miR-4497	0	0	0	0	0	0	0	0	0	0	0	0	0
hsa-miR-4498	0	0	0	0	0	0	1	1	1	4	0	8	0
hsa-miR-4499	0	0	0	0	0	0	0	0	0	0	0	0	0
hsa-miR-449a	0	0	0	0	0	0	0	1	0	0	3	0	0
hsa-miR-449b-3p	0	0	0	0	0	0	0	0	0	0	0	0	0
hsa-miR-449b-5p	0	0	0	0	0	0	0	0	0	0	1	0	0
hsa-miR-449c-3p	0	0	0	0	0	0	0	0	0	0	0	0	0
hsa-miR-449c-5p	0	0	0	0	0	0	2	0	11	2	25	15	0
hsa-miR-4500	0	0	0	0	0	0	0	0	0	0	0	0	0
hsa-miR-4501	0	0	0	0	0	0	0	0	0	0	0	0	0
hsa-miR-4502	0	0	1	0	0	0	0	2	1	0	1	0	0
hsa-miR-4503	0	0	0	0	0	0	0	0	0	0	0	0	0
hsa-miR-4504	0	0	0	0	0	0	0	0	5	6	6	18	0
hsa-miR-4505	0	0	0	0	0	0	0	0	0	0	0	0	0
hsa-miR-4506	0	0	0	0	0	0	0	0	0	0	0	0	0
hsa-miR-4507	0	0	1	0	0	0	0	0	2	1	0	1	0
hsa-miR-4508	0	0	0	0	0	0	0	0	0	0	0	0	0
hsa-miR-4509	0	0	0	0	0	0	0	0	0	0	0	0	0
hsa-miR-450a-1-3p	0	0	0	0	0	0	2	1	1	0	0	0	0
hsa-miR-450a-2-3p	0	0	0	0	0	0	1	0	0	3	10	0	0
hsa-miR-450a-5p	3	0	4	0	0	2	50	23	89	192	448	330	0
hsa-miR-450b-3p	0	0	0	0	0	0	0	1	0	3	0	2	0
hsa-miR-450b-5p	7	0	11	4	1	4	55	13	246	645	829	1036	0
hsa-miR-4510	0	0	1	0	0	1	0	0	2	5	1	6	0
hsa-miR-4511	0	0	0	0	0	0	0	0	0	4	0	0	0
hsa-miR-4512	0	0	0	0	0	0	1	0	0	0	1	1	0
hsa-miR-4513	0	0	0	0	0	0	0	0	0	0	0	0	0
hsa-miR-4514	0	0	0	0	0	0	0	0	0	0	0	0	0
hsa-miR-4515	0	0	0	0	0	0	0	0	0	2	0	2	0
hsa-miR-4516	0	0	2	0	4	3	0	0	0	0	0	0	0
hsa-miR-4517	0	0	0	0	0	0	2	3	1	2	3	4	0
hsa-miR-4518	0	0	0	0	0	0	0	0	0	0	0	0	0
hsa-miR-4519	0	0	0	0	0	0	0	0	0	0	0	0	0
hsa-miR-451a	216	272	263	297	227	199	1	0	0	1	0	0	0
hsa-miR-451b	0	0	0	0	0	0	0	0	0	0	0	0	0
hsa-miR-452-3p	0	0	0	0	0	0	0	0	0	0	0	0	0
hsa-miR-452-5p	1	6	10	16	0	4	351	2497	2118	4751	995	1621	2
hsa-miR-4520-2-3p	0	0	0	0	0	0	0	0	0	0	0	1	0
hsa-miR-4520-3p	0	0	0	0	0	0	0	0	0	0	0	1	0
hsa-miR-4520-5p	0	0	0	0	0	0	0	0	0	0	0	0	0
hsa-miR-4521	0	0	1	0	1	2	140	39	150	248	982	676	0
hsa-miR-4522	0	0	0	0	0	0	0	0	0	0	0	1	0
hsa-miR-4523	0	0	0	0	0	0	0	0	0	4	0	0	0
hsa-miR-4524a-3p	0	0	0	0	0	0	0	0	0	0	0	0	0
hsa-miR-4524a-5p	0	0	0	0	0	0	0	0	0	0	0	0	0
hsa-miR-4524b-3p	0	0	0	0	0	0	0	0	0	0	0	0	0
hsa-miR-4524b-5p	0	0	0	0	0	0	0	0	0	0	0	0	0
hsa-miR-4525	0	0	0	0	0	0	0	0	0	0	1	0	0
hsa-miR-4526	0	0	0	0	0	0	0	0	0	0	0	0	0
hsa-miR-4527	0	0	0	0	0	0	0	1	2	2	5	2	0
hsa-miR-4528	0	0	0	0	0	0	0	0	0	0	0	0	0
hsa-miR-4529-3p	0	0	0	0	0	0	0	0	0	0	0	0	0
hsa-miR-4529-5p	0	0	0	0	0	0	0	0	0	0	0	0	0
hsa-miR-4530	0	0	0	0	0	0	0	0	0	0	0	0	0
hsa-miR-4531	0	0	0	0	0	0	0	0	0	0	0	0	0
hsa-miR-4532	0	0	0	1	0	0	0	0	1	0	0	0	0
hsa-miR-4533	0	0	0	0	0	0	0	0	0	4	0	0	0
hsa-miR-4534	0	0	0	0	0	0	0	0	0	0	0	0	0
hsa-miR-4535	0	0	0	0	4	0	0	0	0	0	0	0	0
hsa-miR-4536-3p	0	0	0	0	0	0	0	0	0	0	0	0	0
hsa-miR-4536-5p	0	0	0	0	0	0	0	0	1	3	0	1	0
hsa-miR-4537	0	0	0	0	0	0	0	0	0	0	0	0	0
hsa-miR-4538	0	0	0	0	0	0	0	0	0	0	0	0	0
hsa-miR-4539	0	0	0	0	0	0	0	0	0	0	0	0	0
hsa-miR-454-3p	0	0	1	2	1	0	95	4	87	87	244	204	0
hsa-miR-454-5p	0	0	0	0	0	0	4	4	9	18	51	26	0
hsa-miR-4540	0	0	0	0	0	0	0	0	0	0	0	0	0
hsa-miR-455-3p	0	0	0	1	4	0	210	27	154	128	268	161	0
hsa-miR-455-5p	11	1	28	22	48	2	477	238	1285	1112	1312	514	0
hsa-miR-4632-3p	0	0	0	0	0	0	0	0	0	0	0	0	0
hsa-miR-4632-5p	0	0	0	0	0	0	0	0	0	0	0	0	0
hsa-miR-4633-3p	0	0	0	0	0	0	0	0	0	0	0	0	0
hsa-miR-4633-5p	0	0	0	0	0	0	0	0	0	0	0	0	0
hsa-miR-4634	0	0	0	0	0	0	0	0	0	0	0	0	0
hsa-miR-4635	0	0	0	0	0	0	0	0	0	0	0	0	0
hsa-miR-4636	0	0	0	0	0	0	0	0	0	2	0	0	0
hsa-miR-4637	0	0	0	0	0	0	0	0	0	0	0	0	0
hsa-miR-4638-3p	0	0	0	0	0	0	1	0	0	2	0	0	0
hsa-miR-4638-5p	0	0	0	0	0	0	0	1	0	6	4	2	0
hsa-miR-4639-3p	0	0	0	0	0	0	0	0	0	0	0	0	0
hsa-miR-4639-5p	0	0	0	0	0	0	0	0	0	0	0	0	0
hsa-miR-4640-3p	0	0	0	0	0	0	0	0	0	0	0	0	0
hsa-miR-4640-5p	0	0	0	0	0	0	0	0	0	0	0	0	0
hsa-miR-4641	0	0	0	0	0	0	0	0	0	0	0	0	0
hsa-miR-4642	0	0	0	0	0	0	0	0	3	3	1	1	0
hsa-miR-4643	0	0	0	0	0	0	0	0	0	0	0	0	0
hsa-miR-4644	0	0	0	0	0	0	0	0	0	0	0	0	0
hsa-miR-4645-3p	0	0	0	0	0	0	1	2	2	2	3	5	0
hsa-miR-4645-5p	0	0	0	0	0	0	0	0	0	0	0	0	0
hsa-miR-4646-3p	0	0	0	0	0	0	0	0	0	0	0	0	0
hsa-miR-4646-5p	0	0	0	0	0	0	0	0	0	0	0	1	0
hsa-miR-4647	0	0	0	0	0	0	0	1	1	3	1	1	0
hsa-miR-4648	0	0	0	0	0	0	0	0	0	0	0	0	0
hsa-miR-4649-3p	0	0	0	0	0	0	0	0	0	0	0	0	0
hsa-miR-4649-5p	0	0	0	0	0	0	0	0	0	0	0	0	0
hsa-miR-4650-3p	0	0	0	0	0	0	0	0	0	0	0	0	0
hsa-miR-4650-5p	0	0	0	0	0	0	0	0	0	0	0	0	0
hsa-miR-4651	0	0	0	0	0	0	0	0	0	0	0	0	0
hsa-miR-4652-3p	0	0	0	0	0	0	0	0	0	0	1	0	0
hsa-miR-4652-5p	0	0	0	0	0	0	0	0	0	0	0	1	0
hsa-miR-4653-3p	0	0	0	0	0	0	0	0	0	0	0	0	0
hsa-miR-4653-5p	0	0	0	0	0	0	0	0	0	0	0	0	0
hsa-miR-4654	0	0	2	0	0	1	1	0	1	1	0	1	0
hsa-miR-4655-3p	0	0	0	0	0	0	0	0	0	0	0	0	0
hsa-miR-4655-5p	0	0	0	0	0	0	0	0	0	0	0	0	0
hsa-miR-4656	0	0	0	0	0	0	0	0	0	0	0	0	0
hsa-miR-4657	0	0	0	0	0	0	0	0	0	0	0	0	0
hsa-miR-4658	0	0	0	0	0	0	0	0	0	0	1	0	0
hsa-miR-4659a-3p	0	0	0	0	0	0	3	0	3	0	10	5	0
hsa-miR-4659a-5p	0	0	0	0	0	0	1	0	0	0	0	0	0
hsa-miR-4659b-3p	0	0	0	0	0	0	0	0	0	0	0	0	0
hsa-miR-4659b-5p	0	0	0	0	0	0	0	0	0	0	0	0	0
hsa-miR-466	0	0	0	0	0	0	0	0	0	0	0	0	0
hsa-miR-4660	0	0	0	0	0	3	0	0	1	2	0	2	0
hsa-miR-4661-3p	0	0	0	0	0	0	0	0	0	0	0	0	0
hsa-miR-4661-5p	0	0	0	0	0	1	2	1	17	4	20	16	0
hsa-miR-4662a-3p	0	0	0	0	0	0	0	0	0	0	0	0	0
hsa-miR-4662a-5p	0	0	0	0	0	0	0	0	0	0	0	6	0
hsa-miR-4662b	0	0	0	0	0	0	0	0	0	0	0	0	0
hsa-miR-4663	0	0	0	0	0	0	0	0	0	0	0	0	0
hsa-miR-4664-3p	0	0	0	0	0	0	0	0	0	0	0	0	0
hsa-miR-4664-5p	0	0	0	0	0	0	0	0	0	0	0	0	0
hsa-miR-4665-3p	0	0	0	0	0	0	0	0	0	0	0	0	0
hsa-miR-4665-5p	0	0	0	0	2	0	1	2	2	7	2	6	0
hsa-miR-4666a-3p	0	0	0	0	0	0	0	0	0	0	0	0	0
hsa-miR-4666a-5p	0	0	0	0	0	0	0	0	0	0	0	0	0
hsa-miR-4666b	0	0	0	0	0	0	0	0	0	0	1	0	0
hsa-miR-4667-3p	0	0	0	0	0	0	0	0	0	0	1	0	0
hsa-miR-4667-5p	0	0	0	0	4	0	0	0	0	1	1	0	0
hsa-miR-4668-3p	0	0	0	0	0	0	0	0	0	0	0	0	0
hsa-miR-4668-5p	0	0	0	0	0	0	0	0	0	0	0	0	0
hsa-miR-4669	0	0	0	0	1	0	0	2	6	6	4	0	0
hsa-miR-4670-3p	0	0	0	0	0	0	0	0	0	2	0	0	0
hsa-miR-4670-5p	0	0	0	0	0	0	0	0	0	5	0	0	0
hsa-miR-4671-3p	0	0	0	0	0	0	0	0	0	0	0	0	0
hsa-miR-4671-5p	0	0	0	0	0	0	0	1	1	6	3	9	0
hsa-miR-4672	0	0	0	0	0	0	0	0	0	0	2	0	0
hsa-miR-4673	0	0	0	0	0	0	0	0	0	0	0	0	0
hsa-miR-4674	0	0	0	0	0	0	0	0	0	1	0	2	0
hsa-miR-4675	0	0	0	0	0	0	0	0	0	0	0	0	0
hsa-miR-4676-3p	0	0	0	0	0	0	0	0	3	0	4	5	0
hsa-miR-4676-5p	0	0	0	0	0	0	0	1	0	0	1	1	0
hsa-miR-4677-3p	0	0	0	0	0	0	9	15	123	214	66	126	0
hsa-miR-4677-5p	0	1	0	9	0	0	4	3	12	16	6	2	0
hsa-miR-4678	0	0	0	0	0	0	0	0	0	0	0	0	0
hsa-miR-4679	0	0	0	0	0	0	0	0	0	0	0	0	0
hsa-miR-4680-3p	0	0	0	0	0	0	0	0	0	0	0	0	0
hsa-miR-4680-5p	0	0	0	0	0	0	0	0	0	0	0	0	0
hsa-miR-4681	0	0	0	0	0	0	0	0	0	0	0	0	0
hsa-miR-4682	0	0	0	0	0	0	0	0	0	0	0	0	0
hsa-miR-4683	0	0	0	0	0	0	1	0	3	8	6	2	0
hsa-miR-4684-3p	0	0	3	0	1	0	4	6	21	25	25	18	0
hsa-miR-4684-5p	0	0	0	0	0	0	0	0	0	0	2	0	0
hsa-miR-4685-3p	0	0	0	0	0	0	0	0	2	2	3	1	0
hsa-miR-4685-5p	0	0	0	0	0	0	0	0	0	0	0	0	0
hsa-miR-4686	0	0	0	0	0	0	0	0	0	0	0	0	0
hsa-miR-4687-3p	1	0	0	0	0	0	0	6	1	8	5	2	0
hsa-miR-4687-5p	0	0	0	0	0	0	0	0	1	0	0	1	0
hsa-miR-4688	0	0	0	0	0	0	0	0	2	8	0	4	0
hsa-miR-4689	1	0	0	4	2	0	1	2	1	4	1	4	0
hsa-miR-4690-3p	0	0	0	0	0	0	0	4	0	0	6	5	0
hsa-miR-4690-5p	0	0	0	0	0	0	0	1	11	23	5	1	0
hsa-miR-4691-3p	0	0	0	0	0	0	0	0	0	0	0	0	0
hsa-miR-4691-5p	0	0	0	0	0	0	0	0	0	0	0	0	0
hsa-miR-4692	0	0	0	0	0	0	0	0	0	0	0	0	0
hsa-miR-4693-3p	0	0	0	0	0	0	0	0	0	0	0	0	0
hsa-miR-4693-5p	0	0	0	0	0	0	0	0	0	0	0	0	0
hsa-miR-4694-3p	0	0	0	0	0	0	0	0	0	0	0	0	0
hsa-miR-4694-5p	0	0	0	0	0	0	0	0	0	0	0	0	0
hsa-miR-4695-3p	0	0	0	0	0	0	0	0	0	2	0	0	0
hsa-miR-4695-5p	0	0	0	0	0	0	0	0	0	0	0	0	0
hsa-miR-4696	0	0	0	0	0	0	0	0	0	0	0	0	0
hsa-miR-4697-3p	0	0	0	0	0	0	0	0	0	0	0	0	0
hsa-miR-4697-5p	0	0	0	0	0	0	0	0	0	0	1	0	0
hsa-miR-4698	0	0	0	0	0	0	0	0	0	0	0	0	0
hsa-miR-4699-3p	0	0	0	0	0	0	0	0	4	3	1	3	0
hsa-miR-4699-5p	0	0	0	0	0	0	0	0	0	0	1	2	0
hsa-miR-4700-3p	0	0	0	0	0	0	0	0	0	0	0	0	0
hsa-miR-4700-5p	0	0	1	0	0	0	0	0	0	0	0	0	0
hsa-miR-4701-3p	0	0	0	0	0	0	0	0	0	2	0	0	0
hsa-miR-4701-5p	0	0	0	0	0	0	0	0	0	0	0	0	0
hsa-miR-4703-3p	0	0	0	0	0	0	0	0	0	0	0	0	0
hsa-miR-4703-5p	0	0	0	0	0	0	0	0	0	0	0	0	0
hsa-miR-4704-3p	0	0	0	0	0	0	0	0	0	0	0	0	0
hsa-miR-4704-5p	0	0	0	0	0	0	0	0	0	0	0	0	0
hsa-miR-4705	0	0	0	0	0	0	0	0	0	0	0	0	0
hsa-miR-4706	1	0	0	0	0	0	1	0	0	0	0	0	0
hsa-miR-4707-3p	0	0	0	0	0	0	0	0	0	0	0	0	0
hsa-miR-4707-5p	0	0	0	0	0	0	0	0	0	0	0	0	0
hsa-miR-4708-3p	0	0	0	0	0	0	0	0	0	0	0	0	0
hsa-miR-4708-5p	0	0	0	0	0	0	0	0	0	0	0	0	0
hsa-miR-4709-3p	0	0	0	0	0	0	0	0	0	0	0	0	0
hsa-miR-4709-5p	0	0	0	0	0	0	0	0	0	0	0	0	0
hsa-miR-4710	0	0	0	0	0	0	0	0	0	0	0	0	0
hsa-miR-4711-3p	0	0	0	0	0	0	0	0	0	0	0	0	0
hsa-miR-4711-5p	0	0	0	0	0	0	0	0	0	0	0	0	0
hsa-miR-4712-3p	0	0	0	0	0	0	0	0	0	0	1	0	0
hsa-miR-4712-5p	0	0	0	0	0	0	0	0	0	0	0	0	0
hsa-miR-4713-3p	0	0	0	0	0	0	0	0	0	0	0	0	0
hsa-miR-4713-5p	0	0	0	0	0	0	0	0	0	0	0	0	0
hsa-miR-4714-3p	0	0	0	0	0	0	0	0	0	0	0	0	0
hsa-miR-4714-5p	0	0	0	0	0	0	0	0	0	0	0	0	0
hsa-miR-4715-3p	0	0	0	0	0	0	0	0	0	0	0	0	0
hsa-miR-4715-5p	0	0	0	0	0	0	0	0	0	0	0	0	0
hsa-miR-4716-3p	0	0	0	0	0	0	0	0	0	0	0	0	0
hsa-miR-4716-5p	0	0	0	0	0	0	0	0	0	0	0	0	0
hsa-miR-4717-3p	0	0	0	0	0	0	0	0	3	12	5	3	0
hsa-miR-4717-5p	0	0	0	0	0	0	0	0	0	0	0	0	0
hsa-miR-4718	0	0	0	0	0	0	0	0	0	0	0	0	0
hsa-miR-4719	0	0	0	0	0	0	0	0	0	0	0	0	0
hsa-miR-4720-3p	0	0	0	0	0	0	0	0	0	0	0	0	0
hsa-miR-4720-5p	0	0	0	0	0	0	0	0	0	0	0	0	0
hsa-miR-4721	0	0	0	0	2	0	0	0	0	2	0	0	0
hsa-miR-4722-3p	0	0	0	0	0	0	0	0	0	0	0	0	0
hsa-miR-4722-5p	0	0	0	0	0	0	0	0	0	0	0	1	0
hsa-miR-4723-3p	0	0	0	0	0	0	1	0	0	1	1	0	0
hsa-miR-4723-5p	0	0	0	0	0	0	0	0	0	0	0	0	0
hsa-miR-4724-3p	0	0	0	0	0	0	0	0	0	0	0	0	0
hsa-miR-4724-5p	0	0	0	0	0	0	0	0	0	0	0	0	0
hsa-miR-4725-3p	1	0	0	0	0	0	1	2	30	10	14	8	0
hsa-miR-4725-5p	0	0	0	0	0	0	1	2	2	0	3	2	0
hsa-miR-4726-3p	0	0	0	0	0	0	0	0	0	0	0	0	0
hsa-miR-4726-5p	0	0	0	0	0	0	1	0	12	9	10	3	0
hsa-miR-4727-3p	0	0	0	0	0	0	0	0	0	0	0	1	0
hsa-miR-4727-5p	0	0	0	0	0	0	0	0	0	0	0	0	0
hsa-miR-4728-3p	0	0	0	0	0	0	1	0	6	2	1	0	0
hsa-miR-4728-5p	0	0	0	0	0	0	1	2	1	4	1	1	0
hsa-miR-4729	0	0	0	0	0	0	0	0	0	0	0	0	0
hsa-miR-4730	0	0	0	0	0	0	0	0	0	0	0	0	0
hsa-miR-4731-3p	0	0	0	0	0	0	0	0	0	0	1	0	0
hsa-miR-4731-5p	0	0	0	0	0	0	3	0	0	6	3	1	0
hsa-miR-4732-3p	0	0	0	0	0	0	0	0	0	0	0	0	0
hsa-miR-4732-5p	0	0	0	0	0	0	0	0	0	0	0	0	0
hsa-miR-4733-3p	0	0	0	0	0	0	0	0	0	0	0	0	0
hsa-miR-4733-5p	0	0	0	0	0	0	0	0	2	0	0	0	0
hsa-miR-4734	0	0	0	0	0	0	0	0	0	0	0	1	0
hsa-miR-4735-3p	0	0	0	0	0	0	0	0	0	0	0	0	0
hsa-miR-4735-5p	0	0	0	0	0	0	0	0	0	0	0	0	0
hsa-miR-4736	0	0	0	0	0	0	0	0	0	0	0	0	0
hsa-miR-4737	0	0	0	0	0	0	0	0	0	0	0	0	0
hsa-miR-4738-3p	0	0	0	0	0	0	0	0	4	0	0	3	0
hsa-miR-4738-5p	0	0	0	0	0	0	0	0	0	0	0	0	0
hsa-miR-4739	0	0	0	0	0	0	0	0	0	0	0	0	0
hsa-miR-4740-3p	0	0	0	0	0	0	0	0	0	0	0	0	0
hsa-miR-4740-5p	0	0	0	0	0	0	0	0	0	0	0	0	0
hsa-miR-4741	1	0	0	0	0	0	1	7	29	8	9	20	0
hsa-miR-4742-3p	0	0	0	0	0	0	1	0	0	1	0	0	0
hsa-miR-4742-5p	0	0	2	0	0	0	0	0	0	0	0	0	0
hsa-miR-4743-3p	0	0	0	0	0	0	0	0	0	0	0	0	0
hsa-miR-4743-5p	0	0	0	0	0	0	1	0	0	0	0	0	0
hsa-miR-4744	0	0	0	0	0	0	0	0	0	0	0	1	0
hsa-miR-4745-3p	0	0	0	0	0	0	0	0	0	0	0	0	0
hsa-miR-4745-5p	0	0	0	0	2	8	2	3	3	0	5	7	0
hsa-miR-4746-3p	0	0	0	0	0	0	0	0	4	3	0	0	0
hsa-miR-4746-5p	0	0	3	4	6	5	10	34	284	438	280	577	0
hsa-miR-4747-3p	0	0	0	0	0	0	0	0	0	0	0	0	0
hsa-miR-4747-5p	0	0	0	0	0	0	0	0	0	0	0	0	0
hsa-miR-4748	0	0	0	0	0	0	0	0	5	0	0	1	0
hsa-miR-4749-3p	0	0	0	0	0	0	0	0	0	0	0	0	0
hsa-miR-4749-5p	0	0	0	0	0	0	0	0	0	0	0	0	0
hsa-miR-4750-3p	0	0	0	0	0	0	0	0	0	0	0	0	0
hsa-miR-4750-5p	0	0	0	0	0	0	0	2	0	11	1	0	0
hsa-miR-4751	0	0	0	0	0	0	0	0	0	0	0	0	0
hsa-miR-4752	0	0	0	0	0	0	0	0	0	0	0	0	0
hsa-miR-4753-3p	0	0	0	0	0	0	0	0	0	0	0	0	0
hsa-miR-4753-5p	0	0	0	0	0	0	0	0	0	0	1	0	0
hsa-miR-4754	0	0	0	0	0	0	0	0	0	0	0	1	0
hsa-miR-4755-3p	0	0	0	0	1	0	0	2	1	1	4	5	0
hsa-miR-4755-5p	0	0	1	0	0	0	1	2	0	9	7	5	0
hsa-miR-4756-3p	0	0	0	0	0	0	0	0	0	0	0	0	0
hsa-miR-4756-5p	0	0	0	0	0	0	0	0	0	0	0	0	0
hsa-miR-4757-3p	0	0	0	0	0	0	0	0	0	6	0	0	0
hsa-miR-4757-5p	0	0	0	0	0	0	0	0	0	0	0	0	0
hsa-miR-4758-3p	0	0	0	0	0	0	0	0	0	0	2	0	0
hsa-miR-4758-5p	0	0	0	0	0	0	0	0	0	0	0	0	0
hsa-miR-4759	0	0	0	0	0	0	0	0	0	0	0	0	0
hsa-miR-4760-3p	0	0	0	0	0	0	0	0	0	0	0	0	0
hsa-miR-4760-5p	0	0	0	0	0	0	0	0	0	0	0	0	0
hsa-miR-4761-3p	0	0	0	0	0	0	0	0	0	0	0	0	0
hsa-miR-4761-5p	0	0	0	0	0	0	0	0	0	0	0	0	0
hsa-miR-4762-3p	0	0	3	0	0	0	1	0	1	1	3	2	0
hsa-miR-4762-5p	0	0	0	0	0	0	0	0	0	0	0	1	0
hsa-miR-4763-3p	0	0	0	0	0	0	0	0	0	0	0	1	0
hsa-miR-4763-5p	0	0	0	0	0	0	0	0	0	0	0	0	0
hsa-miR-4764-3p	0	0	0	0	0	0	0	0	0	0	0	0	0
hsa-miR-4764-5p	0	0	0	0	0	0	0	0	0	0	0	0	0
hsa-miR-4765	0	0	0	0	0	0	1	0	0	0	3	0	0
hsa-miR-4766-3p	0	0	0	0	0	0	0	0	0	0	1	1	0
hsa-miR-4766-5p	0	0	0	0	0	0	0	0	0	0	0	0	0
hsa-miR-4767	0	0	0	0	0	0	0	0	5	0	0	0	0
hsa-miR-4768-3p	0	0	0	0	0	0	0	0	0	0	0	1	0
hsa-miR-4768-5p	0	0	0	0	0	0	0	2	0	6	1	1	0
hsa-miR-4769-3p	0	0	0	0	0	0	0	0	0	1	0	0	0
hsa-miR-4769-5p	0	0	0	0	0	0	1	0	1	3	0	0	0
hsa-miR-4770	0	0	0	0	0	0	0	0	0	0	0	0	0
hsa-miR-4771	0	0	0	0	0	0	0	0	0	0	0	0	0
hsa-miR-4772-3p	0	0	0	0	0	0	0	0	0	0	0	0	0
hsa-miR-4772-5p	0	0	0	0	0	0	0	0	0	0	0	0	0
hsa-miR-4773	0	0	0	0	0	0	0	0	0	0	0	0	0
hsa-miR-4774-3p	0	0	0	0	0	0	0	0	0	0	0	0	0
hsa-miR-4774-5p	0	0	0	0	0	0	0	0	0	0	0	1	0
hsa-miR-4775	1	0	0	0	0	0	2	0	0	0	16	5	0
hsa-miR-4776-3p	0	0	0	0	0	0	0	0	0	0	0	0	0
hsa-miR-4776-5p	0	0	0	0	0	0	0	0	0	0	0	0	0
hsa-miR-4777-3p	0	0	0	0	0	0	0	0	0	0	0	0	0
hsa-miR-4777-5p	0	0	0	0	0	0	0	0	0	0	0	0	0
hsa-miR-4778-3p	0	0	0	0	0	0	0	0	0	0	0	0	0
hsa-miR-4778-5p	0	0	0	0	0	0	0	0	0	0	0	0	0
hsa-miR-4779	0	0	0	0	0	0	0	0	0	0	0	0	0
hsa-miR-4780	0	0	0	0	0	0	0	0	0	0	0	0	0
hsa-miR-4781-3p	0	0	0	0	0	0	0	0	0	5	3	2	0
hsa-miR-4781-5p	0	0	0	0	0	0	0	0	0	0	0	0	0
hsa-miR-4782-3p	0	0	0	0	0	0	0	0	0	0	0	0	0
hsa-miR-4782-5p	0	0	0	0	0	0	0	0	0	0	0	0	0
hsa-miR-4783-3p	0	0	0	0	0	0	0	0	0	0	0	0	0
hsa-miR-4783-5p	0	0	0	0	0	0	0	0	0	0	0	0	0
hsa-miR-4784	0	0	0	0	0	0	0	0	0	0	0	2	0
hsa-miR-4785	0	0	0	0	0	0	0	0	0	0	0	1	0
hsa-miR-4786-3p	0	0	0	0	0	0	0	0	0	0	0	0	0
hsa-miR-4786-5p	0	0	0	0	0	0	1	1	10	13	3	11	0
hsa-miR-4787-3p	0	0	0	0	0	0	1	1	10	5	6	8	0
hsa-miR-4787-5p	0	0	0	0	0	0	0	0	0	0	0	0	0
hsa-miR-4788	0	0	1	1	3	0	2	2	27	16	23	12	0
hsa-miR-4789-3p	0	0	0	0	0	0	0	0	0	0	0	0	0
hsa-miR-4789-5p	0	0	0	0	0	0	0	0	0	0	0	0	0
hsa-miR-4790-3p	0	0	0	0	0	0	0	0	0	0	0	0	0
hsa-miR-4790-5p	0	0	0	0	0	0	0	0	0	0	0	0	0
hsa-miR-4791	0	0	0	0	0	0	4	1	12	18	12	16	0
hsa-miR-4792	3	3	0	0	0	0	14	12	0	4	1	0	0
hsa-miR-4793-3p	0	0	0	0	0	0	0	2	1	2	2	1	0
hsa-miR-4793-5p	0	0	0	0	0	0	0	0	0	0	0	0	0
hsa-miR-4794	0	0	0	0	0	0	2	0	0	3	0	0	0
hsa-miR-4795-3p	0	0	0	0	0	0	0	0	0	0	0	0	0
hsa-miR-4795-5p	0	0	0	0	0	0	0	0	0	0	0	0	0
hsa-miR-4796-3p	0	0	0	0	0	0	0	0	0	0	0	1	0
hsa-miR-4796-5p	0	0	0	0	0	0	0	0	0	2	0	2	0
hsa-miR-4797-3p	0	0	0	4	0	0	2	3	13	6	5	11	0
hsa-miR-4797-5p	0	0	0	0	0	0	1	1	0	0	7	1	0
hsa-miR-4798-3p	0	0	0	0	0	0	0	0	0	0	0	0	0
hsa-miR-4798-5p	0	0	0	0	0	0	0	0	3	0	5	8	0
hsa-miR-4799-3p	0	0	0	0	0	0	0	0	0	0	0	0	0
hsa-miR-4799-5p	0	0	0	0	0	0	0	0	1	0	0	0	0
hsa-miR-4800-3p	0	0	0	0	0	0	0	0	0	0	0	0	0
hsa-miR-4800-5p	0	0	0	0	0	0	0	0	0	0	0	0	0
hsa-miR-4801	0	0	0	0	0	0	0	0	0	0	0	0	0
hsa-miR-4802-3p	0	0	0	0	0	0	0	0	0	0	0	0	0
hsa-miR-4802-5p	0	0	0	0	0	0	0	0	0	0	0	0	0
hsa-miR-4803	0	0	0	0	0	0	0	0	0	0	1	0	0
hsa-miR-4804-3p	0	0	0	0	0	0	0	0	0	0	1	0	0
hsa-miR-4804-5p	0	0	4	0	0	0	2	3	1	1	3	3	0
hsa-miR-483-3p	0	0	0	0	0	0	0	0	0	0	0	0	0
hsa-miR-483-5p	0	0	0	0	0	0	0	0	0	0	0	2	0
hsa-miR-484	14	10	6	9	22	4	241	141	363	578	1513	913	1
hsa-miR-485-3p	6	2	16	24	12	6	47	26	109	141	421	178	0
hsa-miR-485-5p	23	9	47	48	89	75	22	51	392	716	420	613	0
hsa-miR-486-3p	0	0	0	0	0	0	0	1	4	18	7	22	0
hsa-miR-486-5p	1812	1396	15086	15321	30542	25378	1	3	75	152	66	101	0
hsa-miR-487a-3p	0	1	0	1	0	0	19	7	81	125	51	65	0
hsa-miR-487a-5p	0	0	2	0	3	0	1	0	26	18	27	13	0
hsa-miR-487b-3p	3	4	0	1	0	1	50	20	251	348	273	253	0
hsa-miR-487b-5p	0	0	0	0	0	0	5	2	10	13	32	23	0
hsa-miR-488-3p	0	0	0	0	0	0	0	0	0	1	0	2	0
hsa-miR-488-5p	0	0	0	0	0	0	0	0	0	0	0	0	0
hsa-miR-489-3p	0	0	0	0	0	0	0	0	0	0	0	0	0
hsa-miR-489-5p	0	0	0	0	0	0	0	0	0	0	0	0	0
hsa-miR-490-3p	0	1	0	0	0	0	0	0	0	0	1	0	0
hsa-miR-490-5p	0	0	0	0	0	0	0	0	0	0	0	0	0
hsa-miR-491-3p	0	0	0	0	0	0	0	0	1	8	1	4	0
hsa-miR-491-5p	0	0	0	0	0	1	2	8	77	164	17	20	0
hsa-miR-492	0	0	0	0	0	0	0	0	0	0	0	0	0
hsa-miR-493-3p	67	29	78	82	81	62	446	727	3461	4736	5707	5135	0
hsa-miR-493-5p	85	30	153	178	131	148	190	43	2876	5527	7578	8220	0
hsa-miR-494-3p	15	4	21	9	7	3	363	43	740	1104	1695	1036	0
hsa-miR-494-5p	0	0	0	0	0	0	2	2	8	18	4	11	0
hsa-miR-495-3p	10	3	4	4	12	6	224	57	416	471	727	483	0
hsa-miR-495-5p	0	0	0	0	0	0	0	1	0	0	1	3	0
hsa-miR-496	0	0	0	0	0	0	5	0	11	21	6	15	0
hsa-miR-497-3p	0	0	0	0	0	0	0	0	0	0	0	0	0
hsa-miR-497-5p	0	0	0	0	0	0	4	0	10	8	17	9	0
hsa-miR-498	0	0	0	0	0	0	0	0	0	0	0	0	0
hsa-miR-4999-3p	0	0	0	0	0	0	0	0	0	0	1	0	0
hsa-miR-4999-5p	0	0	0	0	0	0	0	0	2	0	1	2	0
hsa-miR-499a-3p	0	0	0	0	0	0	0	0	0	0	0	0	0
hsa-miR-499a-5p	0	1	0	2	0	0	0	1	1	7	7	10	0
hsa-miR-499b-3p	0	0	0	0	0	0	0	0	0	0	1	0	0
hsa-miR-499b-5p	0	0	0	0	0	0	0	0	0	0	1	0	0
hsa-miR-5000-3p	0	0	0	0	0	0	2	1	15	18	6	14	0
hsa-miR-5000-5p	0	0	0	0	0	0	0	0	1	0	0	0	0
hsa-miR-5001-3p	0	0	0	0	0	0	1	1	10	15	5	8	0
hsa-miR-5001-5p	0	0	0	0	1	0	1	3	12	17	2	4	0
hsa-miR-5002-3p	0	0	0	0	0	0	0	0	2	1	0	0	0
hsa-miR-5002-5p	0	0	0	0	0	0	0	0	0	1	3	0	0
hsa-miR-5003-3p	0	0	0	0	0	0	0	0	0	0	0	0	0
hsa-miR-5003-5p	0	0	0	0	0	0	0	0	0	0	0	0	0
hsa-miR-5004-3p	0	0	0	0	0	0	0	0	4	1	0	1	0
hsa-miR-5004-5p	0	0	0	0	0	0	0	0	0	0	0	0	0
hsa-miR-5006-3p	0	0	0	0	0	0	0	1	0	7	0	1	0
hsa-miR-5006-5p	0	0	0	0	0	0	0	0	0	0	0	0	0
hsa-miR-5007-3p	0	0	0	0	0	0	0	0	0	0	0	0	0
hsa-miR-5007-5p	0	0	0	0	0	0	0	0	0	0	1	0	0
hsa-miR-5008-3p	0	0	0	0	0	0	0	0	0	0	1	0	0
hsa-miR-5008-5p	0	0	0	0	0	0	0	1	0	0	0	0	0
hsa-miR-5009-3p	0	0	0	0	0	0	0	0	0	0	1	0	0
hsa-miR-5009-5p	0	0	0	0	0	0	1	2	12	5	6	7	0
hsa-miR-500a-3p	0	0	7	2	1	0	101	172	414	661	352	492	0
hsa-miR-500a-5p	0	0	0	0	0	0	38	8	31	23	27	26	0
hsa-miR-500b-3p	0	0	0	0	0	0	4	11	20	11	15	10	0
hsa-miR-500b-5p	0	0	0	0	0	0	3	1	3	1	1	1	0
hsa-miR-501-3p	1	1	6	10	3	1	53	76	260	458	219	364	0
hsa-miR-501-5p	0	0	0	1	0	0	34	21	28	28	26	47	0
hsa-miR-5010-3p	0	0	0	0	0	1	7	6	40	18	47	51	0
hsa-miR-5010-5p	0	0	0	0	0	0	0	0	1	0	0	0	0
hsa-miR-5011-3p	0	0	0	0	0	0	0	0	0	0	0	0	0
hsa-miR-5011-5p	0	0	0	0	0	0	1	0	0	0	0	0	0
hsa-miR-502-3p	1	0	1	1	0	0	58	74	93	144	105	89	0
hsa-miR-502-5p	0	0	0	0	0	0	6	0	8	3	2	13	0
hsa-miR-503-3p	0	0	2	0	0	0	0	3	7	25	10	10	0
hsa-miR-503-5p	6	3	7	8	23	7	120	208	312	640	640	905	0
hsa-miR-504-3p	0	0	0	0	0	0	0	0	0	0	0	0	0
hsa-miR-504-5p	0	1	5	7	7	0	8	5	83	112	76	77	0
hsa-miR-5047	0	0	0	0	0	0	0	0	0	0	0	0	0
hsa-miR-505-3p	8	3	5	2	3	4	33	22	55	101	181	112	0
hsa-miR-505-5p	0	2	13	3	21	10	2	0	3	6	9	1	0
hsa-miR-506-3p	0	1	15	9	3	1	15	25	130	283	514	428	0
hsa-miR-506-5p	0	0	0	0	0	0	1	0	2	0	23	20	0
hsa-miR-507	0	0	0	0	0	0	1	1	1	3	1	2	0
hsa-miR-508-3p	5	2	9	9	10	18	34	42	422	827	848	1442	0
hsa-miR-508-5p	1	0	0	0	0	0	2	1	11	20	51	52	0
hsa-miR-5087	0	0	0	0	0	0	0	0	0	0	0	0	0
hsa-miR-5088-3p	0	0	0	0	0	0	0	0	0	0	0	0	0
hsa-miR-5088-5p	0	0	0	0	0	0	0	0	0	0	1	0	0
hsa-miR-5089-3p	0	0	0	0	0	0	0	0	1	0	0	0	0
hsa-miR-5089-5p	0	0	0	0	0	0	0	0	0	0	1	0	0
hsa-miR-509-3-5p	25	11	26	52	23	31	356	132	1008	1677	3025	2651	0
hsa-miR-509-3p	0	0	6	1	23	3	34	37	341	923	335	723	0
hsa-miR-509-5p	0	0	0	4	1	0	28	14	56	107	198	159	0
hsa-miR-5090	0	0	0	0	0	0	0	0	0	4	1	0	0
hsa-miR-5091	0	0	0	0	0	0	2	0	6	8	1	5	0
hsa-miR-5092	0	0	0	0	0	0	0	0	0	0	0	0	0
hsa-miR-5093	0	0	0	0	0	0	0	0	0	0	0	0	0
hsa-miR-5094	0	0	0	0	0	0	1	0	1	3	3	3	0
hsa-miR-5095	0	0	0	0	0	0	0	0	1	2	2	1	0
hsa-miR-5096	0	1	3	3	6	0	3	4	0	5	3	1	0
hsa-miR-510-3p	0	0	0	0	0	0	0	2	1	0	2	3	0
hsa-miR-510-5p	0	0	0	0	0	0	0	0	4	12	9	7	0
hsa-miR-5100	3	2	0	0	17	0	15	33	67	56	130	111	0
hsa-miR-511-3p	0	0	0	0	0	0	0	0	0	0	0	0	0
hsa-miR-511-5p	0	0	0	0	0	0	1	0	0	0	2	1	0
hsa-miR-512-3p	0	0	0	0	0	0	0	1	0	0	0	0	0
hsa-miR-512-5p	0	0	0	0	0	0	0	0	0	0	0	0	0
hsa-miR-513a-3p	0	0	0	0	0	0	0	1	0	0	1	2	0
hsa-miR-513a-5p	0	0	0	0	0	0	2	0	1	6	15	14	0
hsa-miR-513b-3p	0	0	0	0	0	0	0	0	1	0	0	0	0
hsa-miR-513b-5p	0	0	0	0	0	0	2	1	4	4	11	7	0
hsa-miR-513c-3p	0	0	0	0	0	0	0	1	0	2	0	1	0
hsa-miR-513c-5p	0	0	0	0	0	0	3	3	3	12	34	18	0
hsa-miR-514a-3p	15	3	100	143	56	80	557	1080	10648	21158	13381	16871	2
hsa-miR-514a-5p	0	0	1	3	0	0	18	10	48	74	145	72	0
hsa-miR-514b-3p	0	0	0	0	0	0	2	2	14	27	24	27	0
hsa-miR-514b-5p	0	0	0	0	0	0	0	0	1	0	2	7	0
hsa-miR-515-3p	0	0	0	0	0	0	0	0	0	0	0	0	0
hsa-miR-515-5p	0	0	0	0	0	0	0	0	0	0	0	0	0
hsa-miR-516a-3p	0	0	0	0	0	0	0	0	0	0	0	0	0
hsa-miR-516a-5p	0	0	0	0	0	0	2	3	4	5	7	4	0
hsa-miR-516b-3p	0	0	0	0	0	0	0	0	0	0	0	0	0
hsa-miR-516b-5p	0	0	0	0	0	0	1	0	1	0	0	0	0
hsa-miR-517-5p	0	0	0	0	0	0	0	0	0	0	0	0	0
hsa-miR-517a-3p	0	0	0	0	0	0	1	0	0	0	0	0	0
hsa-miR-517b-3p	0	0	0	0	0	0	1	0	0	0	0	0	0
hsa-miR-517c-3p	0	0	0	0	0	0	0	0	0	0	0	0	0
hsa-miR-5186	0	0	0	0	0	0	0	0	0	0	0	0	0
hsa-miR-5187-3p	0	0	0	0	0	0	0	1	0	0	0	3	0
hsa-miR-5187-5p	0	0	0	0	0	0	0	0	0	0	0	1	0
hsa-miR-5188	0	0	0	0	0	0	0	0	0	1	0	1	0
hsa-miR-5189-3p	0	0	0	0	0	0	0	0	0	0	0	0	0
hsa-miR-5189-5p	0	0	0	0	0	0	0	0	0	0	0	0	0
hsa-miR-518a-3p	0	0	0	0	0	0	0	0	0	1	0	0	0
hsa-miR-518a-5p	0	0	0	0	0	0	0	0	0	2	0	0	0
hsa-miR-518b	0	0	0	0	0	0	0	0	0	0	0	0	0
hsa-miR-518c-3p	0	0	0	0	0	0	0	0	0	0	0	0	0
hsa-miR-518c-5p	0	0	0	0	0	0	0	0	0	0	0	0	0
hsa-miR-518d-3p	0	0	0	0	0	0	0	0	0	0	0	0	0
hsa-miR-518d-5p	0	0	0	0	0	0	0	0	0	0	0	0	0
hsa-miR-518e-3p	0	0	0	0	0	0	0	0	0	0	0	0	0
hsa-miR-518e-5p	0	0	0	0	0	0	0	0	1	1	0	1	0
hsa-miR-518f-3p	0	0	0	0	0	0	0	0	0	0	0	0	0
hsa-miR-518f-5p	0	0	0	0	0	0	0	0	0	0	0	0	0
hsa-miR-5190	0	0	0	0	0	0	0	0	0	0	0	0	0
hsa-miR-5191	0	0	0	0	0	0	0	0	0	0	0	0	0
hsa-miR-5192	0	0	0	0	0	0	0	0	0	0	0	0	0
hsa-miR-5193	0	0	0	0	0	0	0	0	0	0	3	1	0
hsa-miR-5194	0	0	0	0	0	0	0	0	0	1	1	0	0
hsa-miR-5195-3p	0	0	0	0	0	0	0	0	0	0	0	0	0
hsa-miR-5195-5p	0	0	0	0	0	0	0	0	0	0	0	0	0
hsa-miR-5196-3p	0	0	0	0	0	0	0	0	0	0	0	0	0
hsa-miR-5196-5p	0	0	0	0	0	0	0	0	0	0	0	0	0
hsa-miR-5197-3p	0	0	0	0	0	0	0	0	0	0	0	0	0
hsa-miR-5197-5p	0	0	0	0	0	0	0	0	0	0	0	0	0
hsa-miR-519a-3p	0	0	0	0	0	0	13	2	0	13	2	2	0
hsa-miR-519a-5p	0	0	0	0	0	0	2	6	13	4	4	5	0
hsa-miR-519b-3p	0	0	0	0	0	0	0	0	0	0	0	0	0
hsa-miR-519b-5p	0	0	0	0	0	0	0	0	1	1	0	1	0
hsa-miR-519c-3p	0	0	0	0	0	0	0	0	0	0	0	0	0
hsa-miR-519c-5p	0	0	0	0	0	0	0	0	1	1	0	1	0
hsa-miR-519d-3p	0	0	0	0	0	0	0	0	0	0	0	0	0
hsa-miR-519d-5p	0	0	0	0	0	0	0	0	0	0	0	0	0
hsa-miR-519e-3p	0	0	0	0	0	0	0	0	0	0	0	0	0
hsa-miR-519e-5p	0	0	0	0	0	0	0	0	0	0	0	0	0
hsa-miR-520a-3p	0	0	0	0	0	0	0	1	0	0	0	0	0
hsa-miR-520a-5p	0	0	0	0	0	0	0	0	0	0	0	0	0
hsa-miR-520b	0	0	0	0	0	0	0	0	0	0	0	0	0
hsa-miR-520c-3p	0	0	0	0	0	0	0	0	0	0	0	0	0
hsa-miR-520c-5p	0	0	0	0	0	0	0	0	0	0	0	0	0
hsa-miR-520d-3p	0	0	0	0	0	0	0	0	0	0	0	0	0
hsa-miR-520d-5p	0	0	0	0	0	0	0	0	0	0	0	0	0
hsa-miR-520e	0	0	0	0	0	0	0	0	0	0	0	0	0
hsa-miR-520f-3p	0	0	0	0	0	0	0	0	0	0	0	0	0
hsa-miR-520f-5p	0	0	0	0	0	0	0	0	0	0	0	0	0
hsa-miR-520g-3p	0	0	0	0	0	0	0	1	7	0	0	0	0
hsa-miR-520g-5p	0	0	0	0	0	0	0	0	0	0	0	1	0
hsa-miR-520h	0	0	0	0	0	0	0	0	1	0	0	0	0
hsa-miR-521	0	0	0	0	0	0	1	2	1	8	0	0	0
hsa-miR-522-3p	1	0	1	3	0	0	34	21	22	40	17	28	0
hsa-miR-522-5p	0	0	0	0	0	0	0	0	1	1	0	1	0
hsa-miR-523-3p	0	0	0	0	0	0	0	0	0	0	0	0	0
hsa-miR-523-5p	0	0	0	0	0	0	0	0	1	1	0	1	0
hsa-miR-524-3p	0	0	0	0	0	0	0	0	0	0	0	0	0
hsa-miR-524-5p	0	0	0	0	0	0	0	0	0	0	0	0	0
hsa-miR-525-3p	0	0	0	0	0	0	0	0	0	0	0	0	0
hsa-miR-525-5p	0	0	0	0	0	0	0	0	0	0	0	0	0
hsa-miR-526a	0	0	0	0	0	0	0	0	0	0	0	0	0
hsa-miR-526b-3p	0	0	0	0	0	0	0	0	0	0	0	0	0
hsa-miR-526b-5p	0	0	0	0	0	0	0	0	0	0	0	0	0
hsa-miR-527	0	0	0	0	0	0	0	0	0	1	0	0	0
hsa-miR-532-3p	0	0	0	0	0	0	34	23	40	75	20	44	0
hsa-miR-532-5p	35	12	74	59	77	69	699	695	4397	6213	6065	7880	1
hsa-miR-539-3p	2	0	0	1	0	0	50	18	64	144	210	158	0
hsa-miR-539-5p	0	1	1	1	0	0	18	0	82	89	99	100	0
hsa-miR-541-3p	1	0	1	2	3	0	2	4	49	94	41	58	0
hsa-miR-541-5p	1	0	2	3	0	0	1	3	22	46	13	21	0
hsa-miR-542-3p	6	1	2	4	3	5	66	172	476	881	383	979	0
hsa-miR-542-5p	0	0	0	0	0	0	0	4	4	4	3	2	0
hsa-miR-543	12	3	16	3	28	0	58	27	352	334	3003	898	0
hsa-miR-544a	0	0	0	0	0	0	0	0	0	3	1	1	0
hsa-miR-544b	0	0	0	0	0	0	0	0	0	0	0	0	0
hsa-miR-545-3p	0	0	0	0	0	0	0	0	0	3	0	0	0
hsa-miR-545-5p	0	0	0	0	0	0	0	0	0	0	0	0	0
hsa-miR-548a-3p	0	0	0	0	0	0	1	2	6	3	5	4	0
hsa-miR-548a-5p	0	0	0	0	0	0	0	0	0	0	0	0	0
hsa-miR-548aa	0	0	0	0	0	0	4	0	1	6	4	1	0
hsa-miR-548ab	0	0	0	0	0	0	0	0	1	1	0	2	0
hsa-miR-548ac	0	0	0	0	0	0	0	0	0	0	0	0	0
hsa-miR-548ad-3p	0	0	0	0	0	0	0	0	0	0	0	0	0
hsa-miR-548ad-5p	0	0	0	0	0	0	0	0	0	0	0	1	0
hsa-miR-548ae-3p	0	0	0	0	0	0	1	0	0	0	1	3	0
hsa-miR-548ae-5p	0	0	0	0	0	0	2	1	3	5	7	3	0
hsa-miR-548ag	0	0	0	0	0	0	0	0	5	3	3	0	0
hsa-miR-548ah-3p	0	0	0	0	0	0	3	1	6	5	22	17	0
hsa-miR-548ah-5p	0	0	0	0	0	0	0	0	0	0	0	0	0
hsa-miR-548ai	0	0	0	0	0	0	1	0	0	1	0	0	0
hsa-miR-548aj-3p	0	0	0	0	0	0	0	0	1	0	2	0	0
hsa-miR-548aj-5p	0	0	0	0	0	0	1	0	0	0	2	0	0
hsa-miR-548ak	0	0	0	0	0	0	0	0	0	1	2	1	0
hsa-miR-548al	0	0	0	0	0	0	0	0	0	2	5	4	0
hsa-miR-548am-3p	0	0	0	0	1	0	3	2	23	19	89	64	0
hsa-miR-548am-5p	0	0	0	0	0	0	0	0	0	1	0	0	0
hsa-miR-548an	0	0	0	0	0	0	0	0	0	0	0	1	0
hsa-miR-548ao-3p	0	0	0	0	0	0	0	0	0	0	0	1	0
hsa-miR-548ao-5p	0	0	0	0	0	0	0	0	0	0	0	0	0
hsa-miR-548ap-3p	0	0	0	0	0	0	0	0	0	0	0	0	0
hsa-miR-548ap-5p	0	0	0	0	0	0	0	0	1	0	1	2	0
hsa-miR-548aq-3p	0	0	0	0	0	0	18	5	11	11	29	16	0
hsa-miR-548aq-5p	0	0	0	0	0	0	1	0	0	0	0	5	0
hsa-miR-548ar-3p	0	0	0	0	0	0	1	0	0	0	3	1	0
hsa-miR-548ar-5p	0	0	0	0	0	0	0	0	0	0	0	0	0
hsa-miR-548as-3p	0	0	0	0	0	0	0	0	0	0	0	0	0
hsa-miR-548as-5p	0	0	0	0	0	0	0	0	0	2	1	1	0
hsa-miR-548at-3p	0	0	0	0	0	0	0	0	0	1	2	1	0
hsa-miR-548at-5p	0	0	0	0	0	0	0	0	1	0	1	0	0
hsa-miR-548au-3p	0	0	0	0	0	0	0	0	0	0	0	0	0
hsa-miR-548au-5p	0	0	0	0	0	0	0	0	1	1	1	1	0
hsa-miR-548av-3p	0	0	0	0	0	0	0	0	0	0	1	1	0
hsa-miR-548av-5p	0	0	0	0	0	0	0	0	0	0	0	0	0
hsa-miR-548aw	0	0	0	0	0	0	0	0	0	0	0	0	0
hsa-miR-548ax	0	0	0	0	0	0	0	0	0	0	0	0	0
hsa-miR-548ay-3p	0	0	0	0	0	0	3	0	0	0	2	0	0
hsa-miR-548ay-5p	0	0	0	0	0	0	2	0	7	6	7	2	0
hsa-miR-548az-3p	0	0	0	0	0	0	0	1	0	0	0	0	0
hsa-miR-548az-5p	0	0	1	1	0	0	0	1	20	18	17	19	0
hsa-miR-548b-3p	0	0	0	0	0	0	0	0	4	0	0	0	0
hsa-miR-548b-5p	0	0	0	0	0	0	1	0	2	3	2	6	0
hsa-miR-548ba	0	0	0	0	0	0	0	0	0	0	0	0	0
hsa-miR-548bb-3p	0	0	0	0	0	0	0	0	0	0	0	0	0
hsa-miR-548bb-5p	0	0	0	0	0	0	0	0	0	1	0	0	0
hsa-miR-548c-3p	0	0	0	0	0	0	0	0	0	0	0	0	0
hsa-miR-548c-5p	0	0	0	0	0	0	1	0	0	1	1	0	0
hsa-miR-548d-3p	0	0	0	1	0	0	1	0	0	1	0	2	0
hsa-miR-548d-5p	0	0	1	1	0	0	4	3	20	39	42	27	0
hsa-miR-548e-3p	1	0	0	0	0	0	5	11	63	105	70	50	0
hsa-miR-548e-5p	0	0	0	0	0	0	0	1	0	0	2	0	0
hsa-miR-548f-3p	1	1	1	0	0	5	14	16	107	148	107	144	0
hsa-miR-548f-5p	0	0	0	0	0	0	0	0	0	0	0	0	0
hsa-miR-548g-3p	0	0	0	0	0	0	0	0	2	0	0	0	0
hsa-miR-548g-5p	0	0	0	0	0	0	0	0	0	1	0	0	0
hsa-miR-548h-3p	0	0	0	0	0	0	1	0	1	0	1	0	0
hsa-miR-548h-5p	1	0	0	0	0	0	21	3	34	36	80	88	0
hsa-miR-548i	0	0	0	0	0	0	2	4	3	5	10	3	0
hsa-miR-548j-3p	0	0	0	0	0	0	2	2	1	7	12	5	0
hsa-miR-548j-5p	0	0	0	0	0	0	5	0	19	9	18	10	0
hsa-miR-548k	0	0	0	0	0	0	29	28	56	70	82	42	0
hsa-miR-548l	0	0	0	0	0	0	0	0	2	5	2	8	0
hsa-miR-548m	0	0	0	0	0	0	0	0	0	0	0	0	0
hsa-miR-548n	0	0	0	0	0	0	3	1	3	11	8	9	0
hsa-miR-548o-3p	4	1	5	5	14	4	79	53	143	193	667	517	0
hsa-miR-548o-5p	0	0	0	0	0	0	1	0	0	1	1	0	0
hsa-miR-548p	0	0	0	0	0	0	3	1	6	10	23	22	0
hsa-miR-548q	0	0	0	0	0	0	0	0	2	0	1	0	0
hsa-miR-548s	0	0	0	0	0	0	0	1	0	0	2	1	0
hsa-miR-548t-3p	0	0	0	0	0	0	2	0	1	3	2	1	0
hsa-miR-548t-5p	0	0	0	0	0	0	1	0	1	0	3	2	0
hsa-miR-548u	1	0	0	0	0	0	35	45	59	56	79	49	0
hsa-miR-548v	0	0	0	0	0	0	0	0	1	0	0	0	0
hsa-miR-548w	0	0	0	0	0	0	1	2	3	3	6	5	0
hsa-miR-548x-3p	5	0	2	0	1	1	58	10	28	56	120	65	0
hsa-miR-548x-5p	0	0	0	0	0	0	0	0	0	0	0	0	0
hsa-miR-548y	0	0	0	0	0	0	0	0	0	0	1	0	0
hsa-miR-548z	0	0	0	0	0	0	1	0	1	0	1	0	0
hsa-miR-549a	0	0	0	0	0	0	0	0	0	0	0	0	0
hsa-miR-550a-3-5p	3	1	5	0	2	2	10	12	54	60	61	45	0
hsa-miR-550a-3p	0	0	0	0	0	0	12	7	5	12	5	6	0
hsa-miR-550a-5p	3	1	5	0	2	1	9	11	43	43	43	38	0
hsa-miR-550b-2-5p	0	0	0	0	0	0	0	0	0	1	0	0	0
hsa-miR-550b-3p	0	0	0	0	0	0	0	0	0	0	0	0	0
hsa-miR-551a	0	0	0	0	0	0	0	4	0	3	0	2	0
hsa-miR-551b-3p	0	0	0	0	0	0	1	0	1	28	6	1	0
hsa-miR-551b-5p	0	0	0	0	0	0	0	0	0	0	7	2	0
hsa-miR-552-3p	0	0	0	0	0	0	0	0	0	3	1	6	0
hsa-miR-552-5p	0	0	0	0	0	0	0	0	0	0	0	0	0
hsa-miR-553	0	0	0	0	0	0	0	0	0	0	0	0	0
hsa-miR-554	0	0	0	0	0	0	0	0	0	0	0	0	0
hsa-miR-555	0	0	0	0	0	0	0	0	0	0	0	0	0
hsa-miR-556-3p	0	0	0	0	0	0	0	0	0	0	1	0	0
hsa-miR-556-5p	0	0	0	0	0	0	5	3	0	1	3	5	0
hsa-miR-557	0	0	0	0	0	0	0	0	0	0	0	0	0
hsa-miR-5571-3p	0	0	0	0	0	0	0	0	0	0	0	0	0
hsa-miR-5571-5p	0	0	0	0	0	0	0	0	0	0	0	0	0
hsa-miR-5572	0	0	0	0	0	0	0	0	0	0	0	0	0
hsa-miR-5579-3p	0	0	0	0	0	0	0	0	0	0	0	0	0
hsa-miR-5579-5p	0	0	0	0	0	0	0	0	0	0	0	0	0
hsa-miR-558	0	0	0	0	0	0	0	0	0	0	0	0	0
hsa-miR-5580-3p	0	0	0	0	0	0	0	0	0	0	0	0	0
hsa-miR-5580-5p	0	0	0	0	0	0	0	0	0	0	0	0	0
hsa-miR-5581-3p	0	0	0	0	0	0	2	5	1	1	1	3	0
hsa-miR-5581-5p	0	0	0	0	0	0	0	0	0	0	0	0	0
hsa-miR-5582-3p	0	0	0	0	0	0	5	0	6	8	7	4	0
hsa-miR-5582-5p	0	0	0	0	0	0	0	0	0	0	0	0	0
hsa-miR-5583-3p	0	0	0	0	0	0	0	0	0	0	1	0	0
hsa-miR-5583-5p	0	0	0	0	0	0	1	0	0	0	0	0	0
hsa-miR-5584-3p	0	0	0	0	0	0	0	0	0	0	0	0	0
hsa-miR-5584-5p	0	0	0	0	0	0	0	0	0	0	0	0	0
hsa-miR-5585-3p	0	0	0	0	0	0	1	4	2	4	3	1	0
hsa-miR-5585-5p	0	0	0	0	0	0	0	0	0	0	0	0	0
hsa-miR-5586-3p	0	0	0	0	0	0	0	0	0	0	0	0	0
hsa-miR-5586-5p	0	0	0	0	0	0	0	0	0	0	0	0	0
hsa-miR-5587-3p	0	0	0	0	0	0	0	0	0	0	1	0	0
hsa-miR-5587-5p	0	0	0	0	0	0	0	5	8	1	3	4	0
hsa-miR-5588-3p	0	0	0	0	0	0	0	0	0	0	0	0	0
hsa-miR-5588-5p	0	0	0	0	4	0	0	0	0	0	1	1	0
hsa-miR-5589-3p	0	0	0	0	0	0	0	0	0	0	0	0	0
hsa-miR-5589-5p	0	0	0	0	0	0	0	0	0	0	0	0	0
hsa-miR-559	0	0	0	0	0	0	0	0	0	0	0	0	0
hsa-miR-5590-3p	0	0	0	0	0	0	0	0	0	0	0	0	0
hsa-miR-5590-5p	0	0	0	0	0	0	0	0	0	0	0	0	0
hsa-miR-5591-3p	0	0	0	0	0	0	0	0	0	0	0	0	0
hsa-miR-5591-5p	0	0	0	0	0	0	0	0	0	0	0	0	0
hsa-miR-561-3p	0	0	0	0	0	0	0	0	0	1	0	0	0
hsa-miR-561-5p	0	0	0	0	0	0	10	25	6	20	4	6	0
hsa-miR-562	0	0	0	0	0	0	0	0	0	0	0	0	0
hsa-miR-563	0	0	0	0	0	0	0	0	0	0	0	0	0
hsa-miR-564	0	0	0	0	0	0	0	0	0	0	0	0	0
hsa-miR-566	0	0	0	0	0	0	0	0	0	0	0	0	0
hsa-miR-567	0	0	0	0	0	0	0	0	0	0	0	0	0
hsa-miR-568	0	0	0	0	0	0	0	0	0	0	0	0	0
hsa-miR-5680	0	0	0	0	0	0	0	0	0	0	0	0	0
hsa-miR-5681a	0	0	0	0	0	0	0	0	0	0	0	0	0
hsa-miR-5681b	0	0	0	0	0	0	0	0	0	0	0	0	0
hsa-miR-5682	0	0	0	0	0	0	0	0	0	0	0	0	0
hsa-miR-5683	0	0	0	0	0	0	0	0	0	0	0	0	0
hsa-miR-5684	0	0	0	0	0	0	1	0	0	0	0	0	0
hsa-miR-5685	0	0	0	0	0	0	0	0	0	0	0	0	0
hsa-miR-5687	0	0	0	0	0	0	0	0	0	0	0	0	0
hsa-miR-5688	0	0	0	0	0	0	0	0	0	0	0	0	0
hsa-miR-5689	0	0	0	0	0	0	0	0	0	0	1	1	0
hsa-miR-569	0	0	0	0	0	0	0	0	0	0	0	0	0
hsa-miR-5690	0	0	0	0	0	0	0	0	0	0	0	0	0
hsa-miR-5691	0	0	0	0	0	0	0	0	0	0	0	0	0
hsa-miR-5692a	0	0	0	0	0	0	0	0	0	0	0	0	0
hsa-miR-5692b	0	0	0	0	0	0	0	0	0	0	0	0	0
hsa-miR-5692c	0	0	0	0	0	0	0	0	0	0	0	0	0
hsa-miR-5693	0	0	0	0	0	0	0	1	1	1	1	0	0
hsa-miR-5694	0	0	0	0	0	0	0	0	0	0	0	0	0
hsa-miR-5695	0	0	0	0	0	0	0	0	0	2	0	0	0
hsa-miR-5696	0	0	0	0	0	0	0	0	1	0	0	0	0
hsa-miR-5697	0	0	0	0	0	0	0	0	1	2	2	7	0
hsa-miR-5698	0	0	0	0	0	0	0	0	0	0	0	0	0
hsa-miR-5699-3p	0	0	0	0	0	0	1	6	3	17	3	5	0
hsa-miR-5699-5p	0	0	0	0	0	0	6	15	3	13	6	10	0
hsa-miR-570-3p	0	0	0	0	0	0	0	0	0	0	1	2	0
hsa-miR-570-5p	0	0	0	0	0	0	1	0	0	1	0	0	0
hsa-miR-5700	0	0	0	0	0	0	0	0	0	0	0	0	0
hsa-miR-5701	0	0	0	0	0	1	52	36	232	609	148	272	0
hsa-miR-5702	0	0	0	0	0	0	0	0	0	0	0	0	0
hsa-miR-5703	0	0	0	0	0	0	0	0	0	0	0	0	0
hsa-miR-5704	0	0	0	0	0	0	0	0	0	0	0	0	0
hsa-miR-5705	0	0	0	0	0	0	0	0	0	0	0	0	0
hsa-miR-5706	0	0	0	0	0	0	0	0	0	1	0	0	0
hsa-miR-5707	0	0	0	0	0	0	0	0	0	0	0	0	0
hsa-miR-5708	0	0	0	0	0	0	0	0	0	0	0	0	0
hsa-miR-571	0	0	0	0	0	0	0	0	0	0	0	0	0
hsa-miR-572	0	0	0	0	0	0	0	0	0	0	0	0	0
hsa-miR-573	0	0	0	0	0	0	15	27	47	67	25	44	0
hsa-miR-5739	0	0	0	0	0	0	0	0	0	0	0	0	0
hsa-miR-574-3p	3	2	1	10	1	5	179	86	216	303	342	327	0
hsa-miR-574-5p	16	4	34	14	66	30	387	646	1673	2521	2092	1738	0
hsa-miR-575	0	0	0	0	0	0	0	0	0	0	0	0	0
hsa-miR-576-3p	4	2	3	9	2	1	120	450	781	971	370	394	0
hsa-miR-576-5p	0	0	0	0	0	1	62	17	110	105	189	180	0
hsa-miR-577	0	0	0	0	0	0	2	0	7	9	22	13	0
hsa-miR-578	0	0	0	0	0	0	1	0	6	4	6	3	0
hsa-miR-5787	0	0	0	0	0	0	0	0	0	0	0	0	0
hsa-miR-579-3p	0	0	0	0	0	0	1	0	0	1	6	0	0
hsa-miR-579-5p	0	0	0	0	0	0	2	15	19	7	20	13	0
hsa-miR-580-3p	0	0	0	0	0	0	2	9	8	17	13	5	0
hsa-miR-580-5p	0	0	0	0	0	0	0	0	0	0	1	0	0
hsa-miR-581	0	0	0	0	0	0	0	0	11	25	16	11	0
hsa-miR-582-3p	1	0	2	0	0	0	0	5	115	197	62	176	0
hsa-miR-582-5p	0	0	0	0	0	0	0	0	2	3	0	0	0
hsa-miR-583	0	0	0	0	0	0	0	0	0	0	0	0	0
hsa-miR-584-3p	0	0	0	0	0	0	3	0	1	7	2	9	0
hsa-miR-584-5p	7	1	13	11	28	20	72	169	217	563	514	981	0
hsa-miR-585-3p	0	1	0	0	0	0	8	5	19	58	24	28	0
hsa-miR-585-5p	0	0	0	0	0	0	0	0	0	0	0	0	0
hsa-miR-586	0	0	0	0	0	0	0	0	0	0	0	0	0
hsa-miR-587	0	0	0	0	0	0	0	0	0	0	0	0	0
hsa-miR-588	0	0	0	0	0	0	0	0	0	2	1	0	0
hsa-miR-589-3p	0	0	0	0	0	0	4	8	4	6	1	4	0
hsa-miR-589-5p	2	3	32	18	41	33	93	414	1809	2570	1301	1788	0
hsa-miR-590-3p	0	0	0	0	0	0	50	3	37	39	81	73	0
hsa-miR-590-5p	0	0	0	0	0	0	2	3	6	2	2	2	0
hsa-miR-591	0	0	0	0	0	0	0	0	0	0	0	0	0
hsa-miR-592	0	0	0	0	0	0	2	0	4	0	0	2	0
hsa-miR-593-3p	0	0	0	0	0	0	0	0	0	0	0	0	0
hsa-miR-593-5p	0	0	0	0	0	0	0	0	0	0	0	0	0
hsa-miR-595	0	0	0	0	0	0	0	0	0	0	0	0	0
hsa-miR-596	0	0	0	0	0	0	0	0	0	0	0	0	0
hsa-miR-597-3p	0	0	0	0	0	0	4	7	12	19	22	13	0
hsa-miR-597-5p	0	0	0	0	0	0	0	0	0	5	0	0	0
hsa-miR-598-3p	0	0	0	0	0	0	0	0	0	0	0	0	0
hsa-miR-598-5p	0	0	0	0	0	0	0	0	0	0	0	0	0
hsa-miR-599	0	0	0	0	0	0	0	0	0	0	0	0	0
hsa-miR-600	0	0	0	0	0	0	0	0	0	0	0	0	0
hsa-miR-601	0	0	0	0	0	0	0	0	0	0	0	0	0
hsa-miR-602	0	0	0	0	0	0	0	1	0	0	0	0	0
hsa-miR-603	0	0	0	0	0	0	0	0	0	0	0	0	0
hsa-miR-604	0	0	0	0	0	0	0	0	0	0	0	0	0
hsa-miR-605-3p	0	0	0	0	0	0	1	0	0	0	0	1	0
hsa-miR-605-5p	0	0	0	0	0	0	1	1	2	0	1	0	0
hsa-miR-606	0	0	0	0	0	0	0	0	0	0	0	0	0
hsa-miR-6068	0	0	0	0	0	0	0	0	0	0	0	0	0
hsa-miR-6069	0	0	0	0	0	0	0	0	0	0	0	0	0
hsa-miR-607	0	0	0	0	0	0	0	0	0	0	0	0	0
hsa-miR-6070	0	0	0	0	0	0	0	0	0	0	0	0	0
hsa-miR-6071	0	0	0	0	0	0	0	0	0	0	0	0	0
hsa-miR-6072	0	0	0	0	0	0	0	0	0	0	0	0	0
hsa-miR-6073	0	0	0	0	0	0	0	0	0	0	0	0	0
hsa-miR-6074	0	0	0	0	0	0	0	0	0	0	0	0	0
hsa-miR-6075	0	0	0	0	0	0	0	0	0	0	0	0	0
hsa-miR-6076	0	0	0	0	0	0	0	0	0	0	0	0	0
hsa-miR-6077	0	0	0	0	0	0	0	0	0	0	0	0	0
hsa-miR-6078	0	0	0	0	0	0	0	0	0	0	0	0	0
hsa-miR-6079	0	0	0	0	0	0	0	0	0	0	0	0	0
hsa-miR-608	0	0	0	0	0	0	0	0	0	0	0	0	0
hsa-miR-6080	0	0	0	0	0	0	0	0	0	0	0	0	0
hsa-miR-6081	0	0	0	0	0	0	0	0	0	0	0	0	0
hsa-miR-6082	0	0	0	0	0	0	0	0	0	0	0	0	0
hsa-miR-6083	0	0	0	0	0	0	0	0	0	0	0	0	0
hsa-miR-6084	0	0	0	0	0	0	0	0	0	0	0	0	0
hsa-miR-6085	0	0	0	0	0	0	0	0	0	0	0	0	0
hsa-miR-6086	0	0	0	0	0	0	0	0	0	0	0	0	0
hsa-miR-6087	1	0	0	0	0	0	0	2	2	0	1	0	0
hsa-miR-6088	0	0	0	0	0	0	0	0	0	0	0	0	0
hsa-miR-6089	0	0	0	0	0	0	0	0	0	0	0	0	0
hsa-miR-609	0	0	0	0	0	0	0	0	0	0	0	0	0
hsa-miR-6090	0	0	0	0	0	0	0	0	0	2	0	0	0
hsa-miR-610	0	0	0	0	0	0	0	2	0	2	1	3	0
hsa-miR-611	0	0	0	0	0	0	0	0	0	0	0	0	0
hsa-miR-612	0	0	0	0	0	0	0	0	0	0	0	0	0
hsa-miR-6124	0	0	0	0	0	0	0	0	0	0	0	0	0
hsa-miR-6125	0	0	0	0	0	0	0	0	1	1	0	0	0
hsa-miR-6126	0	0	0	0	0	0	0	0	0	0	0	0	0
hsa-miR-6127	0	0	0	0	0	0	0	0	0	0	0	0	0
hsa-miR-6128	0	0	0	0	0	0	0	0	0	0	0	0	0
hsa-miR-6129	0	0	0	0	0	0	0	0	0	0	0	1	0
hsa-miR-613	0	0	0	0	0	0	0	0	0	0	0	0	0
hsa-miR-6130	0	0	0	1	0	1	0	0	2	4	3	4	0
hsa-miR-6131	0	0	1	0	0	0	0	0	0	0	0	0	0
hsa-miR-6132	0	0	0	0	0	0	0	0	0	0	0	0	0
hsa-miR-6133	0	0	0	0	0	0	0	0	0	0	0	0	0
hsa-miR-6134	0	0	0	0	0	0	0	0	0	0	2	0	0
hsa-miR-614	0	0	0	0	0	0	0	0	0	0	0	0	0
hsa-miR-615-3p	104	34	182	187	219	149	361	900	2296	3730	11671	7790	0
hsa-miR-615-5p	0	0	2	0	6	0	5	39	26	75	37	36	0
hsa-miR-616-3p	0	0	0	0	0	0	0	0	0	2	2	0	0
hsa-miR-616-5p	0	0	1	0	0	0	4	0	5	0	4	0	0
hsa-miR-6165	0	0	0	0	0	0	0	0	0	0	0	0	0
hsa-miR-617	0	0	0	0	0	0	0	0	0	0	0	0	0
hsa-miR-618	0	0	0	0	0	0	0	1	0	0	7	3	0
hsa-miR-619-3p	0	0	0	0	0	0	0	0	0	0	0	0	0
hsa-miR-619-5p	3	1	5	0	4	7	2	5	23	8	15	13	0
hsa-miR-620	0	0	0	0	0	0	0	0	0	0	0	0	0
hsa-miR-621	0	0	0	0	0	0	0	0	0	0	0	0	0
hsa-miR-622	0	0	0	0	0	0	0	0	0	0	0	0	0
hsa-miR-623	0	0	0	0	0	0	0	0	0	0	0	0	0
hsa-miR-624-3p	0	0	0	0	0	0	1	0	1	0	0	0	0
hsa-miR-624-5p	0	0	0	0	0	0	3	0	0	0	2	3	0
hsa-miR-625-3p	19	6	11	15	11	14	196	57	590	746	737	825	0
hsa-miR-625-5p	1	0	0	0	0	0	14	8	8	18	20	14	0
hsa-miR-626	0	0	0	0	0	0	0	0	0	0	0	0	0
hsa-miR-627-3p	0	0	0	0	0	0	0	0	4	2	5	2	0
hsa-miR-627-5p	0	0	0	0	0	0	0	7	4	7	3	1	0
hsa-miR-628-3p	1	0	0	0	1	0	1	1	4	7	16	7	0
hsa-miR-628-5p	2	0	0	0	0	0	1	1	2	14	14	1	0
hsa-miR-629-3p	0	0	0	0	0	0	5	1	3	0	0	4	0
hsa-miR-629-5p	6	3	13	11	17	0	127	463	627	652	133	192	0
hsa-miR-630	0	0	0	0	0	0	0	0	0	0	0	0	0
hsa-miR-631	0	0	0	0	0	0	0	0	0	0	0	0	0
hsa-miR-632	0	0	0	0	0	0	1	0	4	1	0	0	0
hsa-miR-633	0	0	0	0	0	0	0	0	0	0	0	0	0
hsa-miR-634	0	0	0	0	0	0	0	0	0	0	0	0	0
hsa-miR-635	0	0	0	0	0	0	0	0	0	0	0	0	0
hsa-miR-636	0	0	0	0	0	0	2	9	2	11	3	4	0
hsa-miR-637	0	0	0	0	0	0	0	0	0	0	0	0	0
hsa-miR-638	0	0	0	0	0	0	0	0	0	0	0	0	0
hsa-miR-639	0	0	0	0	0	0	0	0	0	0	0	0	0
hsa-miR-640	0	0	0	0	0	0	0	0	0	0	0	0	0
hsa-miR-641	0	0	1	4	0	0	21	14	22	93	105	55	0
hsa-miR-642a-3p	0	0	0	0	0	0	1	1	0	7	0	0	0
hsa-miR-642a-5p	0	0	0	0	0	0	0	0	0	1	0	0	0
hsa-miR-642b-3p	0	0	0	0	0	0	0	0	0	0	0	0	0
hsa-miR-642b-5p	0	0	0	0	0	0	0	0	0	0	0	0	0
hsa-miR-643	0	0	0	0	0	0	0	2	0	0	3	0	0
hsa-miR-644a	0	0	0	0	0	0	0	0	0	0	0	0	0
hsa-miR-645	0	0	0	0	0	0	0	0	0	0	0	0	0
hsa-miR-646	0	0	0	0	0	0	0	0	0	0	0	0	0
hsa-miR-647	0	0	0	0	0	0	0	0	0	0	0	0	0
hsa-miR-648	0	0	0	0	0	0	0	0	0	0	0	0	0
hsa-miR-649	0	0	0	0	0	0	0	0	0	0	0	0	0
hsa-miR-6499-3p	0	0	0	0	0	0	0	0	0	0	0	0	0
hsa-miR-6499-5p	0	0	0	0	0	0	0	0	0	0	0	0	0
hsa-miR-650	0	0	0	0	0	0	0	0	0	0	0	0	0
hsa-miR-6500-3p	0	0	0	0	0	0	0	0	25	24	20	16	0
hsa-miR-6500-5p	0	0	0	0	0	0	0	0	0	0	0	0	0
hsa-miR-6501-3p	0	0	0	0	0	0	0	0	0	0	0	0	0
hsa-miR-6501-5p	0	0	0	0	0	0	1	8	11	3	8	3	0
hsa-miR-6502-3p	0	0	0	0	0	0	0	0	0	0	0	0	0
hsa-miR-6502-5p	0	0	0	0	0	0	0	0	0	0	0	0	0
hsa-miR-6503-3p	0	0	0	1	0	0	0	0	5	12	4	0	0
hsa-miR-6503-5p	0	0	0	0	0	0	0	0	0	0	0	0	0
hsa-miR-6504-3p	0	0	0	0	0	0	0	0	0	0	0	0	0
hsa-miR-6504-5p	0	0	0	0	0	0	0	0	0	0	0	0	0
hsa-miR-6505-3p	0	0	0	0	0	0	0	0	1	0	0	0	0
hsa-miR-6505-5p	0	0	0	0	0	0	0	1	5	6	4	0	0
hsa-miR-6506-3p	0	0	0	0	0	0	0	0	0	0	0	0	0
hsa-miR-6506-5p	0	0	0	0	0	0	0	0	0	0	0	0	0
hsa-miR-6507-3p	0	0	0	0	0	0	0	0	0	0	1	0	0
hsa-miR-6507-5p	1	0	0	0	0	0	0	0	7	3	2	2	0
hsa-miR-6508-3p	0	0	0	0	0	0	0	0	0	2	2	2	0
hsa-miR-6508-5p	0	0	0	0	0	0	0	0	0	0	0	0	0
hsa-miR-6509-3p	0	0	0	0	0	0	1	0	0	0	0	0	0
hsa-miR-6509-5p	0	0	2	1	0	0	0	0	1	3	0	0	0
hsa-miR-651-3p	0	0	0	0	0	0	0	0	0	0	0	0	0
hsa-miR-651-5p	1	0	0	1	0	0	24	23	207	266	136	182	0
hsa-miR-6510-3p	0	0	0	0	0	0	0	0	0	0	0	1	0
hsa-miR-6510-5p	0	0	0	0	0	0	0	0	0	0	0	0	0
hsa-miR-6511a-3p	0	0	0	0	0	0	6	1	3	3	2	3	0
hsa-miR-6511a-5p	0	0	0	0	0	0	0	1	1	4	1	0	0
hsa-miR-6511b-3p	0	0	0	0	0	0	1	2	10	8	6	8	0
hsa-miR-6511b-5p	0	0	0	0	0	0	1	1	2	3	2	0	0
hsa-miR-6512-3p	0	0	0	0	0	0	0	0	0	0	0	0	0
hsa-miR-6512-5p	0	0	0	0	0	0	0	0	0	0	0	0	0
hsa-miR-6513-3p	0	0	0	0	0	0	0	1	0	0	2	0	0
hsa-miR-6513-5p	0	0	0	0	0	0	0	1	0	2	1	0	0
hsa-miR-6514-3p	0	0	0	0	0	0	0	0	0	0	0	0	0
hsa-miR-6514-5p	0	0	0	0	0	0	0	0	4	3	7	8	0
[truncated: 593 more rows]
