# Supplementary material for: Small RNAs detected in exosomes derived from the MH7A synovial fibroblast cell line with TNF-α stimulation
Source: PLoS One. 2018 Aug 10;13(8):e0201851. doi: 10.1371/journal.pone.0201851 (PMC6086399; doi:10.1371/journal.pone.0201851)
Supplement: S3 File — CPM, counts per million. FC, fold change. FDR, false discovery rate. (XLSX) [file pone.0201851.s006.xlsx]

## Sheet: Sheet1
Exosome					Cell
miRNA	log2 FC	log2 CPM	P Value	FDR	miRNA	log2 FC	log2 CPM	P Value	FDR
hsa-miR-486-5p	-0.347414	17.3599	0.108362	0.528542	hsa-miR-146a-5p	3.5619	9.40963	4.69548e-14	3.33849e-11
hsa-miR-21-5p	0.303851	16.7716	0.156999	0.615127	hsa-miR-184	-2.36028	6.62859	8.54969e-06	0.00303942
hsa-miR-100-5p	-0.174212	16.4229	0.478957	0.847562	hsa-miR-146a-3p	4.01876	2.16911	6.71001e-05	0.0159027
hsa-let-7a-5p	0.336543	16.1412	0.1733	0.637938	hsa-miR-218-5p	1.54816	10.3299	0.00190962	0.339434
hsa-let-7b-5p	0.188799	16.0421	0.413392	0.809764	hsa-miR-151a-5p	-1.45231	9.10589	0.00261212	0.344107
hsa-miR-423-5p	-0.0805857	15.3483	0.729651	0.908233	hsa-miR-98-3p	1.86842	2.67503	0.00511137	0.344107
hsa-let-7f-5p	0.0859306	15.294	0.691694	0.879334	hsa-miR-887-3p	-1.29688	5.74991	0.00531622	0.344107
hsa-let-7i-5p	0.395098	15.1573	0.0889125	0.476168	hsa-miR-6720-3p	-1.36174	4.84225	0.00535544	0.344107
hsa-miR-122-5p	-0.276829	15.0828	0.216244	0.707977	hsa-miR-378d	-1.72493	8.0606	0.00577786	0.344107
hsa-miR-222-3p	0.409401	14.9228	0.0632924	0.432197	hsa-miR-16-2-3p	1.57884	7.87646	0.00587639	0.344107
hsa-miR-151a-3p	-0.705091	14.6613	0.00847113	0.17924	hsa-miR-302a-5p	-1.94813	2.77373	0.00605358	0.344107
hsa-miR-148a-3p	-0.729679	14.2879	0.0112585	0.17924	hsa-miR-3129-3p	2.11184	2.42383	0.00621186	0.344107
hsa-miR-92a-3p	0.209101	13.9242	0.34184	0.784928	hsa-miR-378g	-1.48458	4.32923	0.00629169	0.344107
hsa-miR-26a-5p	0.123477	13.6723	0.565416	0.847562	hsa-miR-656-3p	1.68497	4.73127	0.00754701	0.38328
hsa-miR-25-3p	-0.272779	13.4295	0.234392	0.709357	hsa-miR-27a-3p	1.20798	10.9839	0.00829303	0.39309
hsa-miR-7-5p	0.255575	13.2682	0.251252	0.732307	hsa-miR-455-3p	1.5234	6.79822	0.0100757	0.428672
hsa-miR-1246	-0.164076	13.2203	0.4602	0.84606	hsa-miR-378a-3p	-1.17578	13.3553	0.0114939	0.428672
hsa-miR-99b-5p	0.145906	13.0601	0.492742	0.847562	hsa-miR-151b	-1.2735	5.64826	0.0120196	0.428672
hsa-miR-127-3p	-0.304234	12.9747	0.173498	0.637938	hsa-miR-452-5p	-1.27667	10.3552	0.0120318	0.428672
hsa-let-7g-5p	0.274799	12.8364	0.213282	0.707977	hsa-miR-378c	-1.46901	9.11934	0.0120583	0.428672
hsa-miR-10a-5p	-0.623216	12.8168	0.0165621	0.208334	hsa-miR-3940-5p	-1.85926	2.2817	0.0134555	0.42921
hsa-miR-320a	0.41557	12.7207	0.0858723	0.476168	hsa-miR-1252-5p	-2.00506	2.39252	0.0145068	0.42921
hsa-miR-30d-5p	0.128494	12.525	0.574383	0.847562	hsa-miR-543	1.23797	8.30776	0.0153356	0.42921
hsa-let-7e-5p	0.447847	12.5134	0.0886615	0.476168	hsa-miR-455-5p	1.11661	8.86307	0.0154385	0.42921
hsa-let-7c-5p	0.187933	12.5079	0.443889	0.828825	hsa-miR-548j-5p	1.63325	2.59707	0.0155858	0.42921
hsa-miR-30a-5p	-0.167966	12.4015	0.567489	0.847562	hsa-miR-193a-3p	-1.11659	4.93204	0.0160858	0.42921
hsa-miR-1468-5p	-0.711512	12.3002	0.00507397	0.134742	hsa-miR-32-3p	1.36764	4.74395	0.0164252	0.42921
hsa-miR-126-3p	-0.114056	12.2608	0.604357	0.847562	hsa-miR-3677-3p	-1.94758	2.25551	0.0169028	0.42921
hsa-miR-1290	-0.205688	12.2502	0.37368	0.790593	hsa-miR-422a	-1.40972	4.41003	0.0178007	0.436423
hsa-miR-409-3p	0.0764305	12.2405	0.748714	0.909809	hsa-miR-889-5p	2.18788	1.70472	0.0193754	0.459198
hsa-miR-379-5p	-0.413545	12.2309	0.0767317	0.476168	hsa-miR-29b-1-5p	1.04462	5.37807	0.0218952	0.488449
hsa-miR-143-3p	-0.462442	12.1453	0.0858487	0.476168	hsa-miR-3682-3p	-3.09937	1.01722	0.0219836	0.488449
hsa-miR-128-3p	0.380183	12.1272	0.100379	0.508043	hsa-miR-449c-5p	1.84595	2.41389	0.0245968	0.52995
hsa-miR-381-3p	-0.284984	12.1221	0.296138	0.761042	hsa-miR-148a-5p	-1.19092	4.41731	0.0255523	0.534344
hsa-miR-423-3p	0.261742	12.1031	0.274105	0.761042	hsa-miR-769-5p	-0.970972	10.1656	0.0275719	0.560102
hsa-miR-10b-5p	-0.302577	12.0751	0.227327	0.709357	hsa-miR-4659a-3p	2.34878	1.49093	0.0295982	0.563583
hsa-miR-451a	-0.660377	12.0718	0.0121129	0.17924	hsa-miR-105-3p	-1.33706	5.85968	0.029922	0.563583
hsa-miR-99a-5p	-0.154575	11.8839	0.492764	0.847562	hsa-miR-134-5p	-1.08605	11.5215	0.0301212	0.563583
hsa-miR-155-5p	1.3845	11.8584	1.90643e-05	0.00455636	hsa-miR-486-3p	-1.64689	2.25281	0.0351802	0.577724
hsa-miR-378a-3p	-0.194216	11.7479	0.459567	0.84606	hsa-miR-378i	-1.00592	9.07181	0.035819	0.577724
hsa-miR-192-5p	-0.209031	11.6408	0.432455	0.820292	hsa-miR-500a-5p	1.10367	4.22579	0.0362806	0.577724
hsa-miR-191-5p	0.179894	11.6159	0.546735	0.847562	hsa-miR-411-3p	1.32259	7.08787	0.0364378	0.577724
hsa-miR-101-3p	-0.699782	11.6155	0.0522643	0.402941	hsa-miR-1278	0.998938	4.23827	0.0369779	0.577724
hsa-miR-432-5p	0.163772	11.5949	0.482081	0.847562	hsa-miR-129-2-3p	1.01396	5.26292	0.0380734	0.577724
hsa-miR-30a-3p	-0.256666	11.2488	0.311934	0.783271	hsa-miR-155-5p	1.0933	11.8976	0.0393678	0.577724
hsa-miR-106b-3p	-0.262934	11.2353	0.318685	0.783271	hsa-miR-454-3p	1.52276	6.07086	0.0412537	0.577724
hsa-miR-125a-5p	0.377141	11.2349	0.114545	0.539424	hsa-miR-32-5p	1.15411	8.04036	0.0413507	0.577724
hsa-miR-221-3p	0.857791	11.2122	0.00268738	0.0829241	hsa-miR-548aq-3p	1.11805	3.36607	0.0415839	0.577724
hsa-miR-183-5p	-0.312679	11.2122	0.295053	0.761042	hsa-miR-17-3p	-1.04064	5.53556	0.0427879	0.577724
hsa-miR-182-5p	0.00312741	11.1747	0.992111	0.994297	hsa-miR-20a-5p	1.21548	10.3535	0.0428041	0.577724
hsa-miR-24-3p	0.141633	11.0559	0.566441	0.847562	hsa-miR-7706	-1.12058	7.39768	0.0437867	0.577724
hsa-miR-140-3p	-0.115494	10.9274	0.651696	0.876187	hsa-miR-27b-5p	-1.00226	6.66338	0.0452855	0.577724
hsa-miR-615-3p	0.11512	10.9125	0.667193	0.876187	hsa-miR-1294	-1.14146	2.99242	0.0470523	0.577724
hsa-miR-22-3p	-0.113541	10.8188	0.6763	0.876187	hsa-miR-891a-5p	-1.00919	5.83063	0.0476439	0.577724
hsa-miR-27b-3p	0.140208	10.8157	0.593439	0.847562	hsa-miR-582-3p	-1.08613	5.198	0.0485073	0.577724
hsa-miR-493-5p	-0.240811	10.6706	0.409353	0.809764	hsa-miR-494-3p	1.26256	8.63818	0.0499094	0.577724
hsa-miR-129-5p	0.392927	10.515	0.149942	0.600665	hsa-miR-942-3p	1.25439	2.5162	0.0501173	0.577724
hsa-miR-382-5p	0.237487	10.4473	0.367193	0.790593	hsa-miR-590-3p	1.30227	4.86481	0.0514796	0.577724
hsa-miR-1307-3p	1.12628	10.377	0.000447766	0.026754	hsa-miR-3121-3p	2.52327	0.966772	0.0515361	0.577724
hsa-miR-215-5p	-1.18498	10.3643	0.0108196	0.17924	hsa-miR-5699-3p	-1.58908	2.00631	0.0533581	0.577724
hsa-let-7d-5p	0.613142	10.3567	0.0465471	0.383613	hsa-miR-495-3p	1.03355	7.71378	0.0548576	0.577724
hsa-miR-370-3p	-0.0210473	10.3373	0.94028	0.972844	hsa-miR-542-3p	-0.941425	7.82434	0.0559213	0.577724
hsa-miR-224-5p	0.112203	10.3326	0.677249	0.876187	hsa-miR-378f	-0.991843	4.70108	0.0563739	0.577724
hsa-miR-134-5p	-0.18252	10.309	0.505663	0.847562	hsa-miR-487a-5p	1.1787	2.87464	0.0568113	0.577724
hsa-miR-29a-3p	0.376257	10.2609	0.200976	0.686188	hsa-miR-584-5p	-0.91394	7.65094	0.0569799	0.577724
hsa-miR-125b-1-3p	0.30585	10.1921	0.275679	0.761042	hsa-miR-26a-5p	0.923366	12.8131	0.0574665	0.577724
hsa-miR-320b	0.19418	10.0952	0.515343	0.847562	hsa-miR-135b-5p	1.07072	5.42926	0.0583888	0.577724
hsa-miR-493-3p	-0.0658452	9.92574	0.820186	0.923245	hsa-miR-196a-3p	-1.06618	5.13982	0.059664	0.577724
hsa-miR-28-3p	-0.178179	9.87826	0.580091	0.847562	hsa-miR-767-3p	0.891998	4.11403	0.0607371	0.577724
hsa-miR-125b-5p	-0.0923351	9.87435	0.754677	0.909809	hsa-miR-3928-3p	-1.04286	3.27234	0.0621172	0.577724
hsa-miR-744-5p	0.135688	9.8527	0.667904	0.876187	hsa-miR-708-3p	-1.3315	2.71606	0.0623193	0.577724
hsa-miR-30e-3p	-0.0935239	9.84891	0.757528	0.909809	hsa-miR-19b-1-5p	1.46107	2.55601	0.0628078	0.577724
hsa-miR-152-3p	-0.477401	9.79956	0.150795	0.600665	hsa-miR-615-5p	-1.08139	4.4512	0.0636223	0.577724
hsa-miR-146b-5p	-0.255624	9.7968	0.386433	0.795195	hsa-miR-7704	-1.85679	2.09322	0.0648817	0.577724
hsa-let-7d-3p	-0.35634	9.77375	0.241117	0.720336	hsa-miR-411-5p	0.926746	9.97372	0.0650093	0.577724
hsa-miR-30c-5p	0.0767906	9.76806	0.822808	0.923245	hsa-miR-379-3p	1.20757	6.02822	0.0660551	0.577724
hsa-miR-514a-3p	-0.533301	9.69027	0.138492	0.600665	hsa-miR-331-5p	1.00215	4.33308	0.0662176	0.577724
hsa-miR-93-5p	0.193066	9.62229	0.536693	0.847562	hsa-let-7c-5p	-0.825517	10.0796	0.0676691	0.577724
hsa-miR-27a-3p	0.889508	9.61035	0.00621672	0.14858	hsa-miR-149-5p	-0.91687	7.77708	0.068259	0.577724
hsa-miR-103a-3p	0.114046	9.5886	0.739347	0.909809	hsa-miR-4775	2.10787	1.53606	0.0690428	0.577724
hsa-miR-148b-3p	0.109948	9.58206	0.733426	0.908233	hsa-miR-138-5p	-0.881912	5.94721	0.0693719	0.577724
hsa-miR-98-5p	0.730228	9.5655	0.0255454	0.268398	hsa-miR-21-5p	0.743247	18.1815	0.069796	0.577724
hsa-miR-532-5p	0.0547227	9.51943	0.864626	0.939838	hsa-miR-146b-3p	-1.17417	3.11759	0.0698791	0.577724
hsa-miR-30e-5p	0.107729	9.4685	0.766886	0.911101	hsa-miR-4661-5p	1.3302	2.53278	0.0706312	0.577724
hsa-miR-181a-2-3p	-0.880041	9.43323	0.0119298	0.17924	hsa-miR-497-5p	1.33904	2.30365	0.0707673	0.577724
hsa-miR-193b-5p	0.340012	9.33261	0.331006	0.783271	hsa-miR-374b-3p	1.1419	3.55183	0.0723334	0.577724
hsa-miR-485-5p	-0.105496	9.3317	0.750952	0.909809	hsa-miR-302b-3p	1.66672	1.74928	0.0749346	0.577724
hsa-miR-185-5p	-0.0150912	9.32524	0.965216	0.989081	hsa-miR-195-3p	0.888724	4.37734	0.0754149	0.577724
hsa-miR-196a-5p	0.492598	9.2875	0.150606	0.600665	hsa-miR-561-5p	-1.01284	3.33958	0.0769658	0.577724
hsa-miR-296-3p	0.369683	9.27221	0.264715	0.761042	hsa-miR-210-3p	-0.936681	8.21831	0.0772076	0.577724
hsa-miR-144-3p	0.42091	9.23045	0.325586	0.783271	hsa-miR-4485-3p	1.43358	2.01912	0.079251	0.577724
hsa-miR-193a-5p	0.662761	9.22779	0.0564508	0.421617	hsa-miR-4725-3p	1.20961	2.63216	0.0797486	0.577724
hsa-miR-20a-5p	-0.0198724	9.21497	0.954234	0.983025	hsa-miR-199a-3p	0.844577	10.3395	0.0798361	0.577724
hsa-miR-186-5p	0.0707013	9.18854	0.836041	0.929074	hsa-miR-5699-5p	-1.08207	2.77934	0.0798889	0.577724
hsa-miR-181a-5p	0.564282	9.14066	0.140081	0.600665	hsa-miR-3135a	-2.21214	1.25363	0.0800878	0.577724
hsa-miR-654-5p	-0.355388	9.07165	0.345666	0.784928	hsa-miR-134-3p	1.44443	1.9861	0.0801392	0.577724
hsa-miR-26b-5p	0.362566	9.0257	0.335365	0.784928	hsa-miR-4788	1.02272	2.89694	0.0801977	0.577724
hsa-miR-941	0.617024	9.02413	0.223833	0.709357	hsa-miR-34a-5p	1.14649	3.33015	0.0825282	0.577724
hsa-miR-130b-5p	0.796764	8.97792	0.042453	0.362367	hsa-miR-195-5p	1.40204	2.09534	0.0825767	0.577724
hsa-miR-320c	0.495622	8.91542	0.183899	0.655998	hsa-miR-127-5p	-0.925205	8.34152	0.0836843	0.577724
hsa-miR-142-5p	-0.049199	8.88752	0.887463	0.943671	hsa-miR-3150a-5p	1.13803	2.63908	0.0840925	0.577724
hsa-miR-361-3p	0.107063	8.87265	0.789666	0.911739	hsa-miR-3613-5p	0.84802	6.29024	0.0843628	0.577724
hsa-miR-221-5p	-0.641414	8.79475	0.0932172	0.484324	hsa-miR-3176	-0.885086	4.92801	0.0844456	0.577724
hsa-miR-99b-3p	-0.199672	8.79044	0.597968	0.847562	hsa-miR-636	-1.40061	2.02231	0.0845054	0.577724
hsa-miR-654-3p	0.22248	8.73463	0.665518	0.876187	hsa-let-7b-5p	-0.769314	13.1188	0.0870178	0.579064
hsa-miR-509-3-5p	-0.704145	8.7056	0.0829613	0.476168	hsa-miR-3605-3p	1.11345	2.78891	0.0892941	0.579064
hsa-miR-16-5p	-0.276839	8.60303	0.508628	0.847562	hsa-miR-4671-5p	-1.76685	1.33924	0.0894803	0.579064
hsa-miR-574-5p	0.867603	8.53299	0.0292802	0.291582	hsa-miR-1277-5p	1.00072	2.9191	0.0918575	0.579064
hsa-miR-27a-5p	-0.061091	8.52295	0.87518	0.943671	hsa-miR-576-5p	0.868004	5.88251	0.0918712	0.579064
hsa-miR-1180-3p	0.723074	8.52138	0.197368	0.683637	hsa-miR-539-5p	1.09331	4.89119	0.0930511	0.579064
hsa-miR-889-3p	-0.338408	8.5047	0.409418	0.809764	hsa-miR-4726-5p	1.43246	1.9024	0.093068	0.579064
hsa-miR-424-3p	0.00256786	8.49799	0.993953	0.994297	hsa-miR-485-3p	0.837634	6.22053	0.0935578	0.579064
hsa-miR-199a-3p	0.336062	8.45888	0.423517	0.809764	hsa-miR-370-3p	-0.965791	12.5236	0.093923	0.579064
hsa-miR-17-5p	0.0610897	8.40015	0.88583	0.943671	hsa-miR-548x-3p	1.01684	5.14798	0.0948974	0.579064
hsa-miR-335-3p	-0.0150656	8.35245	0.972527	0.989081	hsa-miR-369-5p	0.92331	5.41161	0.0957272	0.579064
hsa-miR-25-5p	-0.195776	8.34603	0.677552	0.876187	hsa-miR-126-3p	0.740506	5.05708	0.0965494	0.579064
hsa-miR-199a-5p	0.41489	8.34441	0.38028	0.795195	hsa-miR-1287-5p	-0.904619	5.52739	0.0968159	0.579064
hsa-miR-589-5p	0.0124404	8.19057	0.97828	0.990716	hsa-miR-199b-3p	0.837079	9.33091	0.096937	0.579064
hsa-miR-760	0.480392	8.1657	0.274554	0.761042	hsa-miR-154-3p	1.1383	3.62071	0.0974821	0.579064
hsa-miR-323a-3p	0.174597	8.14232	0.703926	0.888095	hsa-miR-33a-5p	-0.982403	4.20211	0.0977322	0.579064
hsa-miR-92b-3p	1.05979	8.11701	0.0384401	0.340266	hsa-let-7f-1-3p	0.996789	5.09865	0.0994095	0.581483
hsa-miR-769-5p	-1.14647	8.08674	0.0519565	0.402941	hsa-let-7e-3p	0.894	4.24608	0.0997763	0.581483
hsa-miR-3615	0.265688	8.03628	0.59446	0.847562	hsa-miR-140-3p	-0.679959	12.2902	0.101028	0.583992
hsa-miR-181b-5p	0.283806	8.03379	0.527218	0.847562	hsa-miR-548ay-5p	1.52635	1.56755	0.102606	0.584951
hsa-miR-433-3p	-0.0870366	8.00727	0.885758	0.943671	hsa-miR-2277-3p	-1.08856	2.77755	0.102839	0.584951
hsa-miR-455-5p	1.84647	8.00238	0.0127493	0.17924	hsa-miR-1283	-0.781844	3.56532	0.104563	0.588301
hsa-miR-92b-5p	0.500725	7.98605	0.351411	0.784928	hsa-miR-127-3p	-0.667265	13.8658	0.10571	0.588301
hsa-miR-199b-5p	0.133408	7.97054	0.778198	0.911101	hsa-miR-320a	-0.828363	12.1201	0.105911	0.588301
hsa-miR-425-5p	-0.215004	7.8722	0.67749	0.876187	hsa-miR-1307-5p	-0.953907	7.55152	0.108084	0.591582
hsa-miR-144-5p	0.946913	7.81855	0.0670384	0.445061	hsa-miR-30c-5p	0.841128	10.4056	0.108165	0.591582
hsa-miR-142-3p	-0.00378957	7.72048	0.994297	0.994297	hsa-miR-4746-5p	-0.813465	6.76674	0.11178	0.606684
hsa-miR-625-3p	-0.296167	7.69931	0.577716	0.847562	hsa-miR-1257	-0.835523	3.81155	0.112643	0.606734
hsa-miR-339-5p	0.626387	7.69735	0.284301	0.761042	hsa-miR-1270	-0.772954	5.45446	0.116604	0.623198
hsa-miR-140-5p	1.28071	7.69647	0.0326805	0.300409	hsa-miR-31-5p	0.689425	9.3137	0.117983	0.623198
hsa-miR-194-5p	-0.508937	7.66743	0.328618	0.783271	hsa-miR-7-1-3p	0.810551	4.94547	0.11961	0.623198
hsa-miR-151a-5p	-1.03103	7.65838	0.117364	0.539424	hsa-miR-296-3p	-0.787934	10.3158	0.119748	0.623198
hsa-miR-2682-5p	-0.404183	7.6391	0.496932	0.847562	hsa-miR-3175	-2.02193	0.914813	0.120082	0.623198
hsa-miR-671-3p	-0.524506	7.62698	0.366117	0.790593	hsa-miR-3622a-5p	-1.15793	2.37245	0.12238	0.630524
hsa-miR-584-5p	0.274602	7.62195	0.621977	0.859263	hsa-miR-378h	-1.45806	1.65136	0.125637	0.642645
hsa-miR-320d	0.198247	7.62129	0.725838	0.908233	hsa-miR-1291	-0.743163	4.83479	0.130415	0.662324
hsa-miR-196b-5p	-0.226173	7.60697	0.684292	0.878889	hsa-miR-6877-5p	-1.79365	1.20605	0.132453	0.667903
hsa-miR-125a-3p	-0.101944	7.56809	0.865123	0.939838	hsa-miR-744-5p	-0.814984	10.3722	0.137342	0.677331
hsa-miR-23a-3p	-0.0723092	7.56758	0.901062	0.944534	hsa-miR-379-5p	-0.600217	12.8432	0.139585	0.677331
hsa-miR-146a-5p	2.77132	7.56224	0.000145274	0.0173602	hsa-miR-30c-2-3p	-0.657654	9.1647	0.139802	0.677331
hsa-miR-484	0.192197	7.50842	0.772403	0.911101	hsa-miR-106b-3p	-0.598828	11.1884	0.139837	0.677331
hsa-miR-199b-3p	0.255654	7.49042	0.649245	0.876187	hsa-miR-1249-3p	0.699887	4.0617	0.14111	0.677331
hsa-miR-365b-5p	0.735968	7.47769	0.234474	0.709357	hsa-miR-548h-5p	0.826313	4.4883	0.141167	0.677331
hsa-miR-485-3p	-0.0581644	7.40681	0.927457	0.963748	hsa-miR-222-5p	0.735873	7.07185	0.14224	0.677331
hsa-miR-365a-5p	-0.443482	7.37121	0.484771	0.847562	hsa-miR-1288-3p	-0.936458	2.98602	0.142752	0.677331
hsa-miR-1908-5p	0.118207	7.36146	0.888393	0.943671	hsa-miR-181a-5p	-0.639015	9.58416	0.142897	0.677331
hsa-miR-7641	0.951236	7.35374	0.167682	0.636127	hsa-miR-589-5p	-0.747477	9.19823	0.143851	0.677337
hsa-miR-494-3p	0.900211	7.3455	0.145329	0.600665	hsa-miR-100-3p	1.10695	3.40979	0.146673	0.679875
hsa-miR-543	2.57175	7.33837	0.00166148	0.0794188	hsa-miR-3158-3p	-0.801426	8.12846	0.148506	0.679875
hsa-miR-105-5p	-0.389453	7.3369	0.593786	0.847562	hsa-miR-4421	-0.966964	3.04407	0.149502	0.679875
hsa-miR-16-2-3p	0.771252	7.2959	0.250328	0.732307	hsa-miR-139-5p	0.717744	5.25736	0.150063	0.679875
hsa-miR-184	-0.91994	7.29395	0.18015	0.652362	hsa-miR-155-3p	1.40416	1.57926	0.152267	0.679875
hsa-miR-340-5p	-0.0600198	7.28716	0.925853	0.963748	hsa-miR-3164	1.23888	1.78627	0.152296	0.679875
hsa-miR-330-3p	0.380868	7.28405	0.640607	0.874886	hsa-miR-26b-5p	0.768735	9.57574	0.153814	0.679875
hsa-miR-2110	0.175051	7.26707	0.796267	0.914941	hsa-miR-758-5p	-1.90252	1.81556	0.155621	0.679875
hsa-miR-218-5p	0.448033	7.26075	0.470591	0.847562	hsa-miR-664a-3p	1.00259	2.6042	0.15573	0.679875
hsa-miR-411-3p	-0.588232	7.19377	0.365205	0.790593	hsa-let-7a-3p	0.801973	7.65714	0.158116	0.679875
hsa-miR-660-5p	-0.482209	7.19252	0.472069	0.847562	hsa-miR-376b-5p	1.39257	1.2911	0.15996	0.679875
hsa-miR-30c-2-3p	-1.01482	7.19248	0.162975	0.628242	hsa-miR-199a-5p	0.59628	10.2088	0.160093	0.679875
hsa-miR-503-5p	0.354915	7.17267	0.606415	0.847562	hsa-miR-4521	0.792077	7.48171	0.162639	0.679875
hsa-miR-508-3p	-0.546618	7.1701	0.414412	0.809764	hsa-miR-125b-2-3p	-0.671415	7.48557	0.162918	0.679875
hsa-miR-412-5p	-1.17256	7.0861	0.102034	0.508043	hsa-miR-505-5p	1.5836	1.44147	0.163493	0.679875
hsa-miR-629-5p	1.13851	7.08032	0.214445	0.707977	hsa-miR-34b-3p	1.12371	2.08557	0.164333	0.679875
hsa-miR-378i	0.638309	7.07913	0.350474	0.784928	hsa-miR-335-5p	-0.685261	5.79364	0.168557	0.679875
hsa-miR-7706	-0.151405	7.0631	0.83598	0.929074	hsa-miR-324-5p	-0.62155	4.36833	0.168904	0.679875
hsa-miR-505-5p	0.470779	7.01249	0.571093	0.847562	hsa-miR-873-5p	-0.663298	3.7368	0.169304	0.679875
hsa-miR-411-5p	-0.486375	6.97925	0.545345	0.847562	hsa-miR-185-3p	-0.65051	5.16252	0.170961	0.679875
hsa-miR-328-3p	0.119269	6.96171	0.8625	0.939838	hsa-let-7f-2-3p	0.785845	4.16336	0.171522	0.679875
hsa-miR-222-5p	0.651127	6.94277	0.506391	0.847562	hsa-miR-656-5p	-1.5812	1.32459	0.172514	0.679875
hsa-miR-877-5p	0.819713	6.90586	0.280438	0.761042	hsa-miR-892c-3p	-0.966198	2.41419	0.174476	0.679875
hsa-miR-106b-5p	-0.572941	6.889	0.422926	0.809764	hsa-miR-3661	-0.696242	5.54103	0.174687	0.679875
hsa-let-7a-3p	0.696397	6.86598	0.561539	0.847562	hsa-miR-129-5p	-0.809361	11.4772	0.175229	0.679875
hsa-miR-495-3p	0.38262	6.86148	0.592752	0.847562	hsa-miR-340-5p	0.665748	8.65231	0.176615	0.679875
hsa-miR-342-5p	-0.486654	6.85374	0.541983	0.847562	hsa-miR-654-3p	0.597704	9.72298	0.178389	0.679875
hsa-miR-200b-3p	0.0269027	6.82041	0.971117	0.989081	hsa-miR-548am-3p	0.689651	3.95457	0.178862	0.679875
hsa-miR-1268b	0.926544	6.81718	0.292052	0.761042	hsa-miR-31-3p	0.973803	6.42253	0.17918	0.679875
hsa-miR-3934-5p	0.974137	6.80555	0.373795	0.790593	hsa-miR-6720-5p	-0.981938	2.30714	0.179707	0.679875
hsa-miR-452-5p	-2.24399	6.79836	0.0157318	0.208334	hsa-miR-326	-0.695107	3.46265	0.180423	0.679875
hsa-miR-1268a	0.872939	6.79151	0.323742	0.783271	hsa-miR-578	1.25847	1.37857	0.180449	0.679875
hsa-miR-23b-3p	-1.05196	6.78433	0.14835	0.600665	hsa-miR-1197	0.704102	4.00583	0.182306	0.679875
hsa-miR-197-3p	0.43795	6.77708	0.577701	0.847562	hsa-miR-329-5p	-0.67068	4.61121	0.182974	0.679875
hsa-miR-139-5p	1.74095	6.71797	0.23136	0.709357	hsa-miR-652-5p	1.18599	1.77219	0.183959	0.679875
hsa-miR-125b-2-3p	-0.100221	6.70073	0.899869	0.944534	hsa-miR-5582-3p	1.17936	1.85136	0.184386	0.679875
hsa-miR-21-3p	-1.69959	6.69415	0.0896551	0.476168	hsa-miR-4665-5p	-1.20915	1.40399	0.18512	0.679875
hsa-miR-29b-3p	-0.0984002	6.65567	0.89542	0.944534	hsa-miR-6734-5p	-1.6529	1.33793	0.18528	0.679875
hsa-miR-139-3p	-0.735337	6.65449	0.438595	0.825388	hsa-miR-6724-5p	-0.945548	2.99207	0.185436	0.679875
hsa-miR-19b-3p	0.477935	6.62173	0.600443	0.847562	hsa-miR-299-5p	0.747879	5.93391	0.185599	0.679875
hsa-miR-548o-3p	0.671973	6.61412	0.410813	0.809764	hsa-miR-514a-5p	0.651552	4.90766	0.185939	0.679875
hsa-miR-22-5p	0.242195	6.5745	0.784307	0.911101	hsa-miR-509-3p	-0.659728	7.30311	0.186146	0.679875
hsa-miR-1304-3p	0.650057	6.56158	0.547913	0.847562	hsa-miR-16-5p	0.829586	9.72503	0.186234	0.679875
hsa-miR-509-3p	2.32045	6.55192	0.0233921	0.266224	hsa-miR-132-3p	0.615217	5.05055	0.18777	0.679875
hsa-miR-4466	1.97936	6.53981	0.0816148	0.476168	hsa-miR-92b-3p	0.573414	9.59603	0.188833	0.679875
hsa-miR-32-5p	-0.183328	6.52478	0.814207	0.923245	hsa-miR-431-3p	-0.683168	5.00438	0.189188	0.679875
hsa-miR-758-3p	1.09726	6.51054	0.222379	0.709357	hsa-miR-34c-3p	1.49512	1.57405	0.189332	0.679875
hsa-miR-195-3p	1.02145	6.48789	0.372586	0.790593	hsa-miR-5010-3p	0.691978	3.87005	0.190564	0.680861
hsa-miR-937-3p	-1.18844	6.47076	0.196041	0.683637	hsa-miR-193b-3p	-0.560262	9.53883	0.193481	0.685022
hsa-miR-506-3p	0.193725	6.46109	0.839665	0.929074	hsa-let-7f-5p	0.710259	14.6222	0.193656	0.685022
hsa-miR-450b-5p	0.7275	6.44102	0.523139	0.847562	hsa-miR-4510	-1.45803	1.0307	0.199334	0.699888
hsa-miR-505-3p	0.202961	6.41507	0.810839	0.923245	hsa-miR-151a-3p	-0.544459	15.0029	0.199827	0.699888
hsa-miR-331-5p	0.491106	6.40051	0.568625	0.847562	hsa-miR-339-5p	0.629754	7.35213	0.211524	0.722861
hsa-miR-1292-5p	0.238633	6.39941	0.780339	0.911101	hsa-miR-143-3p	-0.521411	9.96976	0.211802	0.722861
hsa-miR-378c	0.196706	6.35731	0.817602	0.923245	hsa-miR-182-5p	-0.506786	12.2256	0.212547	0.722861
hsa-let-7b-3p	1.4595	6.35242	0.138487	0.600665	hsa-miR-101-3p	-0.534564	11.2231	0.212716	0.722861
hsa-miR-3138	-0.92751	6.34627	0.325571	0.783271	hsa-miR-29a-3p	0.509219	12.9836	0.213961	0.722861
hsa-miR-299-3p	-0.797663	6.3389	0.385269	0.795195	hsa-miR-152-3p	-0.490064	11.537	0.21457	0.722861
hsa-miR-206	-3.04343	6.3111	0.0229036	0.266224	hsa-miR-4428	-1.18906	1.37014	0.216856	0.722861
hsa-miR-19a-3p	-0.72848	6.307	0.509935	0.847562	hsa-miR-503-3p	-0.969626	2.36601	0.21715	0.722861
hsa-miR-323a-5p	5.62331	6.30073	0.000388368	0.026754	hsa-miR-514a-3p	-0.496468	12.0193	0.217159	0.722861
hsa-miR-200c-3p	-2.0847	6.29549	0.0258291	0.268398	hsa-miR-193b-5p	-0.582996	6.44923	0.219513	0.722861
hsa-miR-574-3p	-2.08655	6.26408	0.03185	0.300409	hsa-miR-499a-5p	-1.2177	1.5756	0.220939	0.722861
hsa-miR-136-3p	-0.901137	6.2542	0.38928	0.795195	hsa-miR-376a-5p	1.11361	1.69722	0.221314	0.722861
hsa-miR-1343-3p	-0.904185	6.24956	0.419451	0.809764	hsa-miR-491-5p	-0.625372	4.39201	0.221708	0.722861
hsa-miR-340-3p	-0.850322	6.241	0.351241	0.784928	hsa-miR-365a-3p	0.852252	6.66946	0.222915	0.722861
hsa-miR-542-3p	-0.376758	6.22273	0.67822	0.876187	hsa-miR-548l	-1.29414	1.18054	0.223023	0.722861
hsa-miR-501-3p	-0.391837	6.2174	0.687666	0.878889	hsa-miR-506-5p	1.15954	2.17687	0.223152	0.722861
hsa-miR-127-5p	-0.326779	6.20603	0.75754	0.909809	hsa-miR-374a-3p	0.882422	6.63016	0.224488	0.722861
hsa-miR-382-3p	0.595957	6.19324	0.568728	0.847562	hsa-miR-365b-3p	0.839691	6.67229	0.224687	0.722861
hsa-miR-126-5p	-0.259225	6.18449	0.764762	0.911101	hsa-miR-125a-5p	0.516989	10.0425	0.225742	0.722983
hsa-miR-200a-3p	0.723425	6.17971	0.492755	0.847562	hsa-miR-485-5p	-0.587534	7.22954	0.2268	0.723115
hsa-miR-619-5p	0.564251	6.1512	0.614015	0.853195	hsa-miR-130b-5p	0.625546	8.18052	0.229472	0.725544
hsa-miR-339-3p	1.32451	6.14656	0.296027	0.761042	hsa-miR-301a-5p	0.563418	4.14649	0.231285	0.725544
hsa-miR-1183	-0.996518	6.11929	0.325422	0.783271	hsa-miR-4677-3p	-0.553515	5.32244	0.232909	0.725544
hsa-miR-504-5p	0.234173	6.11297	0.846506	0.932327	hsa-miR-942-5p	0.570461	5.13953	0.233326	0.725544
hsa-miR-378d	0.45294	6.09821	0.630933	0.866627	hsa-miR-6716-3p	1.12677	1.49808	0.234158	0.725544
hsa-miR-200a-5p	2.24813	6.08854	0.0790313	0.476168	hsa-miR-625-3p	0.652901	7.96327	0.235941	0.725544
hsa-miR-24-2-5p	-0.631106	6.06803	0.53061	0.847562	hsa-miR-18a-3p	0.563415	5.62975	0.236652	0.725544
hsa-miR-1270	-0.279257	6.06765	0.785301	0.911101	hsa-miR-4687-3p	-1.41658	1.57832	0.239037	0.725544
hsa-miR-4746-5p	-0.380545	6.02205	0.706017	0.888095	hsa-miR-362-5p	0.53924	6.15358	0.239554	0.725544
hsa-miR-374a-3p	-1.7237	6.00141	0.115472	0.539424	hsa-miR-17-5p	0.517881	10.0948	0.240687	0.725544
hsa-miR-1262	-3.69937	5.96685	0.0027757	0.0829241	hsa-miR-361-5p	0.611923	6.48311	0.245028	0.725544
hsa-miR-3180-3p	2.40279	5.90391	0.0592704	0.424671	hsa-miR-188-5p	0.679027	3.11165	0.245642	0.725544
hsa-miR-3180	2.40498	5.90391	0.0604135	0.424671	hsa-miR-15b-5p	0.668973	7.10381	0.245906	0.725544
hsa-miR-379-3p	-1.23172	5.90369	0.291686	0.761042	hsa-miR-106a-5p	0.711524	2.64628	0.24648	0.725544
hsa-miR-214-3p	-3.81538	5.85588	0.0023575	0.0829241	hsa-miR-140-5p	0.571792	9.10852	0.246778	0.725544
hsa-miR-329-5p	-3.39883	5.72542	0.00952493	0.17924	hsa-miR-16-1-3p	-0.552904	4.76372	0.247782	0.725544
					hsa-miR-541-5p	-0.6536	3.12729	0.247852	0.725544
					hsa-miR-3180-5p	1.03459	1.6111	0.249523	0.725544
					hsa-miR-92a-3p	0.574232	12.7464	0.249994	0.725544
					hsa-miR-486-5p	-0.578326	4.75795	0.250017	0.725544
					hsa-miR-3126-5p	1.21375	1.24746	0.251676	0.725544
					hsa-miR-22-3p	-0.522604	13.1106	0.252443	0.725544
					hsa-miR-96-5p	0.522928	9.08804	0.252899	0.725544
					hsa-miR-15b-3p	0.74039	6.13864	0.253056	0.725544
					hsa-miR-9-5p	-0.527762	5.33917	0.253408	0.725544
					hsa-miR-889-3p	0.687343	9.02109	0.254851	0.725544
					hsa-miR-3681-5p	-0.948503	1.99078	0.256522	0.725544
					hsa-miR-3117-3p	1.12971	1.45296	0.258955	0.725544
					hsa-miR-1255a	0.563581	4.71208	0.259371	0.725544
					hsa-miR-374b-5p	0.903879	7.21094	0.259866	0.725544
					hsa-miR-142-5p	0.537515	4.13896	0.260725	0.725544
					hsa-miR-421	0.568967	3.9797	0.263304	0.725544
					hsa-miR-548ah-3p	0.778728	2.42084	0.264086	0.725544
					hsa-let-7e-5p	0.492323	10.3948	0.265076	0.725544
					hsa-miR-28-3p	-0.467684	11.1634	0.265158	0.725544
					hsa-miR-577	0.830605	2.34929	0.266182	0.725544
					hsa-miR-760	-0.560147	6.64272	0.266834	0.725544
					hsa-miR-329-3p	0.588281	7.32827	0.26729	0.725544
					hsa-miR-30b-5p	0.738997	7.79587	0.2687	0.725544
					hsa-miR-484	0.542261	8.2994	0.268871	0.725544
					hsa-miR-509-3-5p	0.543429	9.34205	0.2694	0.725544
					hsa-miR-18a-5p	0.585162	6.47475	0.271882	0.729463
					hsa-miR-3688-3p	-1.49884	1.25953	0.273089	0.729949
					hsa-miR-363-3p	0.849481	2.03995	0.276041	0.730424
					hsa-miR-941	-0.499381	9.45032	0.277439	0.730424
					hsa-miR-365a-5p	-0.512399	7.18966	0.278657	0.730424
					hsa-miR-4435	-0.849531	1.8248	0.278889	0.730424
					hsa-miR-503-5p	-0.512405	7.90306	0.279106	0.730424
					hsa-miR-3127-5p	-0.761549	2.49032	0.279882	0.730424
					hsa-miR-139-3p	-0.669378	2.84276	0.280458	0.730424
					hsa-miR-548k	0.499524	4.95565	0.281736	0.731075
					hsa-miR-377-5p	-0.518879	4.44508	0.283375	0.732653
					hsa-miR-412-5p	-0.548659	5.12526	0.287135	0.738843
					hsa-miR-337-3p	0.604249	5.95417	0.287847	0.738843
					hsa-miR-221-3p	0.46164	13.6871	0.290239	0.739982
					hsa-miR-29b-2-5p	-0.796384	2.29332	0.290623	0.739982
					hsa-miR-369-3p	0.62439	6.42705	0.291414	0.739982
					hsa-miR-487b-3p	0.531069	6.48914	0.295347	0.747302
					hsa-miR-494-5p	-0.744871	2.18941	0.296957	0.748711
					hsa-miR-33b-3p	0.503056	4.18264	0.299318	0.751181
					hsa-miR-652-3p	-0.476884	6.05577	0.30005	0.751181
					hsa-miR-4470	-0.872786	1.69469	0.303138	0.756249
					hsa-miR-3129-5p	0.829286	2.09709	0.30476	0.756462
					hsa-miR-487b-5p	0.586149	2.97668	0.305351	0.756462
					hsa-miR-1285-3p	0.525372	5.57448	0.307792	0.759862
					hsa-let-7g-5p	0.442556	13.7965	0.312173	0.765568
					hsa-miR-183-5p	-0.411269	11.176	0.314389	0.765568
					hsa-miR-493-5p	0.550968	10.5793	0.314868	0.765568
					hsa-miR-770-5p	1.16416	1.74935	0.315407	0.765568
					hsa-miR-374a-5p	0.728454	6.13565	0.315487	0.765568
					hsa-miR-629-5p	-0.541608	7.99527	0.326317	0.780509
					hsa-miR-324-3p	-0.442143	4.95627	0.329143	0.780509
					hsa-miR-128-3p	0.428842	10.5236	0.32945	0.780509
					hsa-miR-194-5p	0.552927	6.95788	0.331182	0.780509
					hsa-miR-19a-3p	0.465561	6.7598	0.331193	0.780509
					hsa-miR-181a-3p	0.474282	5.60294	0.331429	0.780509
					hsa-miR-3679-5p	-0.557899	2.95357	0.332172	0.780509
					hsa-miR-147b	0.525142	3.4348	0.333099	0.780509
					hsa-miR-573	-0.43915	4.48699	0.335526	0.780509
					hsa-miR-222-3p	0.456045	14.7385	0.336223	0.780509
					hsa-miR-3138	1.01959	2.15125	0.338631	0.780509
					hsa-miR-589-3p	-0.760517	1.95304	0.339432	0.780509
					hsa-miR-2113	-0.457237	4.15465	0.340581	0.780509
					hsa-miR-4755-5p	-1.06171	1.55817	0.340773	0.780509
					hsa-miR-541-3p	-0.455997	4.18293	0.340833	0.780509
					hsa-miR-320b	-0.54459	7.87151	0.342808	0.780509
					hsa-miR-3170	-0.923686	1.50715	0.344879	0.780509
					hsa-miR-943	-0.93764	1.38626	0.345641	0.780509
					hsa-miR-3909	0.554472	3.96415	0.346087	0.780509
					hsa-miR-378a-5p	0.429019	4.92849	0.349626	0.780509
					hsa-miR-30a-5p	-0.37612	14.4336	0.350604	0.780509
					hsa-miR-6854-5p	-0.71025	2.03405	0.351028	0.780509
					hsa-miR-199b-5p	0.929006	1.3924	0.35114	0.780509
					hsa-miR-574-3p	0.463959	7.1942	0.351477	0.780509
					hsa-miR-6882-5p	-0.940318	1.35193	0.351993	0.780509
					hsa-miR-619-5p	0.643739	2.72405	0.35224	0.780509
					hsa-miR-130b-3p	-0.427943	6.24106	0.352547	0.780509
					hsa-miR-376b-3p	-0.431735	4.40147	0.352626	0.780509
					hsa-miR-331-3p	-0.453085	7.45425	0.353479	0.780509
					hsa-miR-4286	-0.437436	4.29876	0.354638	0.780642
					hsa-miR-513b-5p	0.736952	1.76567	0.357276	0.781517
					hsa-miR-181b-2-3p	0.536157	3.25336	0.357628	0.781517
					hsa-miR-877-5p	-0.424729	6.48928	0.358333	0.781517
					hsa-miR-432-5p	-0.440894	7.86743	0.360709	0.781969
					hsa-miR-323a-3p	0.417351	9.63284	0.36195	0.781969
					hsa-miR-3917	0.84657	1.52993	0.362598	0.781969
					hsa-miR-4326	-1.01278	1.52377	0.362939	0.781969
					hsa-miR-501-3p	-0.428535	6.83343	0.36511	0.78427
					hsa-miR-3173-5p	0.66602	2.36216	0.367974	0.78705
					hsa-miR-1910-5p	0.686525	2.1874	0.369567	0.78705
					hsa-miR-4455	-0.774178	1.71008	0.370608	0.78705
					hsa-miR-576-3p	-0.483026	8.25388	0.370926	0.78705
					hsa-miR-221-5p	0.39648	11.4547	0.372644	0.78705
					hsa-miR-548u	0.407533	5.18264	0.373147	0.78705
					hsa-miR-508-3p	-0.430649	7.87723	0.374474	0.78705
					hsa-miR-548o-3p	0.428815	7.04051	0.375789	0.78705
					hsa-miR-4473	0.456089	3.52304	0.376367	0.78705
					hsa-miR-181a-2-3p	-0.379098	9.2392	0.3806	0.793509
					hsa-miR-323b-3p	0.439033	7.48043	0.381688	0.793509
					hsa-miR-182-3p	-0.878791	1.77094	0.386485	0.798941
					hsa-miR-6842-3p	-0.74085	1.98332	0.386548	0.798941
					hsa-miR-539-3p	0.463095	5.77798	0.392424	0.806615
					hsa-miR-3605-5p	-0.687108	2.07314	0.3927	0.806615
					hsa-miR-224-3p	-0.456845	3.18588	0.393665	0.806615
					hsa-miR-4677-5p	0.615387	2.24771	0.395706	0.808469
					hsa-miR-1292-5p	-0.510106	5.5867	0.399216	0.813303
					hsa-miR-23a-3p	0.363631	10.8772	0.400892	0.814356
					hsa-miR-935	0.393753	5.0493	0.402103	0.814356
					hsa-miR-99b-5p	-0.338446	12.8102	0.404126	0.814356
					hsa-miR-1306-3p	-0.562161	3.62648	0.404315	0.814356
					hsa-miR-181b-5p	-0.368209	8.9515	0.407405	0.81701
					hsa-miR-431-5p	0.380741	5.28138	0.40793	0.81701
					hsa-let-7d-5p	0.397736	9.15662	0.410616	0.819283
					hsa-miR-3118	0.621015	2.10047	0.41266	0.819283
					hsa-miR-1262	-0.392347	4.19503	0.413466	0.819283
					hsa-miR-505-3p	0.391518	5.44495	0.414339	0.819283
					hsa-miR-939-5p	-0.659668	3.00605	0.414827	0.819283
					hsa-miR-502-5p	0.993082	1.946	0.421075	0.82932
					hsa-miR-6500-3p	0.500365	2.83572	0.424063	0.830116
					hsa-miR-6753-3p	0.717491	1.60076	0.42407	0.830116
					hsa-miR-320c	-0.377805	5.70845	0.425947	0.830116
					hsa-miR-1293	-0.38726	4.60556	0.426672	0.830116
					hsa-miR-654-5p	-0.343438	9.28472	0.427502	0.830116
					hsa-miR-500a-3p	-0.376477	7.57049	0.429099	0.830116
					hsa-miR-4477b	-0.705573	2.2473	0.429652	0.830116
					hsa-miR-99b-3p	-0.346558	9.85326	0.432143	0.832666
					hsa-miR-767-5p	-0.393454	7.71551	0.440651	0.846054
					hsa-miR-548ae-5p	0.678351	1.46959	0.441819	0.846054
					hsa-miR-671-5p	-0.429499	7.40584	0.444014	0.846054
					hsa-miR-20b-5p	0.807881	1.74405	0.449358	0.846054
					hsa-miR-196b-5p	0.43412	7.78082	0.450944	0.846054
					hsa-miR-1193	0.585429	2.06833	0.452746	0.846054
					hsa-miR-2682-5p	-0.346732	8.28628	0.453231	0.846054
					hsa-miR-149-3p	-0.544842	2.33286	0.454453	0.846054
					hsa-miR-320d	-0.450643	3.16442	0.456808	0.846054
					hsa-miR-424-3p	0.375284	8.23259	0.457999	0.846054
					hsa-miR-128-1-5p	-0.33355	4.9336	0.459137	0.846054
					hsa-miR-1285-5p	-0.382279	3.492	0.461874	0.846054
					hsa-miR-450a-5p	0.39101	6.43793	0.462471	0.846054
					hsa-miR-301a-3p	-0.611955	2.71644	0.463787	0.846054
					hsa-miR-30a-3p	-0.30322	11.1013	0.465073	0.846054
					hsa-miR-15a-5p	-0.332799	5.05541	0.465843	0.846054
					hsa-miR-21-3p	0.323621	9.34551	0.467196	0.846054
					hsa-miR-107	0.369492	6.29792	0.468346	0.846054
					hsa-miR-4504	-0.664334	1.84245	0.470008	0.846054
					hsa-miR-299-3p	-0.352497	7.85853	0.472804	0.846054
					hsa-miR-1305	0.393578	3.01152	0.474233	0.846054
					hsa-miR-6827-5p	-0.574443	2.08454	0.476422	0.846054
					hsa-miR-197-3p	0.346284	9.32158	0.476599	0.846054
					hsa-miR-3192-5p	-0.494657	2.49968	0.477425	0.846054
					hsa-miR-200c-3p	0.558678	2.15049	0.47744	0.846054
					hsa-miR-30e-5p	0.29032	10.5934	0.478547	0.846054
					hsa-miR-136-3p	0.347342	7.31092	0.478893	0.846054
					hsa-miR-4690-3p	-0.896585	1.23275	0.479323	0.846054
					hsa-miR-1268a	-0.401663	7.34913	0.480704	0.846054
					hsa-miR-550a-3-5p	0.31955	4.37023	0.481571	0.846054
					hsa-miR-509-5p	0.342901	5.48461	0.483989	0.846054
					hsa-miR-627-5p	-0.769824	1.62143	0.485996	0.846054
					hsa-miR-6505-5p	0.7823	1.18556	0.486221	0.846054
					hsa-miR-425-3p	-0.328477	6.17272	0.486968	0.846054
					hsa-miR-10b-3p	0.402686	3.87451	0.487438	0.846054
					hsa-miR-24-2-5p	0.331168	7.92045	0.48794	0.846054
					hsa-miR-3662	-0.400854	3.20051	0.489121	0.846054
					hsa-miR-409-3p	-0.29088	12.5343	0.489537	0.846054
					hsa-miR-5701	-0.357715	6.63927	0.489554	0.846054
					hsa-miR-152-5p	-0.385525	6.43484	0.491672	0.846054
					hsa-miR-1468-5p	-0.369654	3.38124	0.491752	0.846054
					hsa-miR-99a-3p	-0.515327	1.95026	0.493585	0.846054
					hsa-miR-4786-5p	-0.564155	2.00504	0.4939	0.846054
					hsa-let-7d-3p	0.351689	7.69066	0.495255	0.846054
					hsa-miR-10a-3p	0.41188	5.37486	0.495363	0.846054
					hsa-miR-425-5p	-0.284592	10.4777	0.49577	0.846054
					hsa-miR-136-5p	0.311432	6.04619	0.496092	0.846054
					hsa-miR-4798-5p	0.856996	1.16031	0.496209	0.846054
					hsa-miR-1268b	-0.39469	7.45465	0.498371	0.847708
					hsa-miR-766-3p	0.337164	3.39658	0.500564	0.848958
					hsa-miR-584-3p	-0.734554	1.48196	0.501494	0.848958
					hsa-miR-874-3p	-0.307407	6.36528	0.505723	0.85377
					hsa-miR-548a-3p	0.57175	1.48108	0.508059	0.85377
					hsa-miR-6501-5p	0.632693	2.10354	0.509802	0.85377
					hsa-miR-125b-5p	-0.277143	11.951	0.510746	0.85377
					hsa-miR-5001-5p	-0.507014	2.05776	0.51442	0.85377
					hsa-miR-1299	-0.591345	2.31984	0.516462	0.85377
					hsa-miR-1273c	-0.497711	1.89056	0.517599	0.85377
					hsa-miR-892a	-0.314789	5.55478	0.518832	0.85377
					hsa-miR-194-3p	0.328796	3.50367	0.519645	0.85377
					hsa-miR-340-3p	0.379288	4.85347	0.520235	0.85377
					hsa-miR-181c-5p	-0.528273	2.45653	0.520316	0.85377
					hsa-miR-125b-1-3p	0.264052	10.1212	0.520393	0.85377
					hsa-miR-5009-5p	0.533644	1.90086	0.521352	0.85377
					hsa-miR-2682-3p	-0.306409	3.86719	0.522927	0.85377
					hsa-miR-3615	-0.341708	8.22763	0.523884	0.85377
					hsa-miR-4461	-0.387603	3.85248	0.527575	0.85377
					hsa-miR-4787-3p	0.529782	1.80657	0.527637	0.85377
					hsa-miR-628-3p	0.530538	1.94324	0.528325	0.85377
					hsa-miR-423-3p	-0.293905	12.5892	0.530698	0.85377
					hsa-miR-26a-1-3p	-0.664047	2.07242	0.532204	0.85377
					hsa-miR-500b-3p	0.390271	2.96338	0.532906	0.85377
					hsa-miR-191-3p	0.308713	3.86994	0.534055	0.85377
					hsa-miR-382-3p	0.360015	8.1046	0.534936	0.85377
					hsa-let-7a-5p	0.265814	14.07	0.535681	0.85377
					hsa-miR-3128	-0.651823	1.27896	0.536592	0.85377
					hsa-miR-154-5p	0.307373	3.47908	0.536991	0.85377
					hsa-miR-381-3p	-0.261128	14.7805	0.538087	0.85377
					hsa-miR-660-5p	0.407448	6.24438	0.539803	0.85377
					hsa-miR-370-5p	-0.324347	4.02783	0.540166	0.85377
					hsa-miR-655-3p	0.347614	5.23373	0.542656	0.85377
					hsa-miR-1185-2-3p	0.313219	4.67934	0.543363	0.85377
					hsa-miR-410-5p	-0.371944	3.13589	0.545349	0.85377
					hsa-miR-181c-3p	0.277899	4.04364	0.546183	0.85377
					hsa-miR-550a-5p	0.274613	4.05979	0.546272	0.85377
					hsa-miR-412-3p	-0.475379	1.86061	0.547384	0.85377
					hsa-miR-22-5p	0.280739	6.76402	0.548326	0.85377
					hsa-miR-769-3p	-0.266776	4.2643	0.548766	0.85377
					hsa-miR-92b-5p	-0.272833	5.8205	0.551126	0.85435
					hsa-miR-3155a	0.493094	1.73985	0.551543	0.85435
					hsa-miR-6503-3p	0.761687	1.35799	0.557864	0.857629
					hsa-miR-4683	0.627666	1.35487	0.558619	0.857629
					hsa-miR-1275	0.291245	4.41054	0.558682	0.857629
					hsa-miR-132-5p	-0.295542	4.3143	0.559232	0.857629
					hsa-miR-23a-5p	0.296608	4.05362	0.559735	0.857629
					hsa-miR-454-5p	0.349081	3.30357	0.561698	0.857629
					hsa-miR-6515-5p	-0.47696	2.24068	0.562103	0.857629
					hsa-miR-24-3p	0.234088	12.2852	0.564998	0.858615
					hsa-miR-3190-3p	-0.594378	1.39692	0.565377	0.858615
					hsa-miR-6755-5p	-0.736073	1.23958	0.567377	0.858615
					hsa-miR-148a-3p	-0.262226	10.3112	0.56758	0.858615
					hsa-miR-138-1-3p	0.425042	2.03537	0.570058	0.860534
					hsa-miR-98-5p	0.275994	9.37706	0.573621	0.861578
					hsa-miR-6733-5p	-0.333081	2.82587	0.573652	0.861578
					hsa-miR-625-5p	0.321482	3.23273	0.574385	0.861578
					hsa-miR-3167	-0.25879	5.58829	0.576122	0.862271
					hsa-miR-190a-5p	-0.304756	3.84266	0.57728	0.862271
					hsa-miR-3691-5p	-0.308954	3.35484	0.579738	0.862271
					hsa-miR-3934-5p	-0.25514	6.16953	0.58075	0.862271
					hsa-miR-219a-1-3p	-0.281803	4.81218	0.581969	0.862271
					hsa-miR-23b-3p	0.276634	8.91517	0.582124	0.862271
					hsa-miR-148b-3p	0.261573	11.4701	0.583863	0.863048
					hsa-miR-4669	0.597683	1.31399	0.589519	0.867449
					hsa-miR-3184-5p	-0.677216	1.00657	0.589885	0.867449
					hsa-miR-487a-3p	0.268371	4.80667	0.5905	0.867449
					hsa-miR-26b-3p	-0.608464	2.50106	0.593474	0.870021
					hsa-miR-376a-3p	0.292501	6.44894	0.602842	0.879667
					hsa-miR-29a-5p	0.237215	6.03581	0.603109	0.879667
					hsa-miR-30d-5p	0.207214	12.7649	0.603766	0.879667
					hsa-miR-26a-2-3p	0.239877	4.11863	0.611195	0.883403
					hsa-miR-30e-3p	0.235394	9.95926	0.61209	0.883403
					hsa-miR-4745-5p	0.474816	1.49993	0.613473	0.883403
					hsa-miR-585-3p	-0.270946	3.61263	0.613808	0.883403
					hsa-miR-148b-5p	0.230896	4.76491	0.614954	0.883403
					hsa-miR-873-3p	-0.253497	4.26965	0.615976	0.883403
					hsa-miR-296-5p	0.242262	5.35312	0.616258	0.883403
					hsa-miR-3690	-0.407554	2.01668	0.61627	0.883403
					hsa-miR-3074-5p	0.252176	3.38783	0.617612	0.883545
					hsa-miR-3614-5p	0.392433	2.0165	0.61969	0.884738
					hsa-miR-504-5p	0.231355	4.74268	0.622741	0.884756
					hsa-miR-6772-3p	0.510903	1.71482	0.623154	0.884756
					hsa-miR-105-5p	-0.250264	8.1444	0.62384	0.884756
					hsa-miR-1307-3p	-0.269416	11.1475	0.62541	0.884756
					hsa-miR-2116-3p	0.421996	1.76663	0.625924	0.884756
					hsa-miR-532-3p	-0.24034	4.68977	0.627742	0.885564
					hsa-miR-892b	-0.4701	1.62984	0.630136	0.887181
					hsa-miR-506-3p	-0.242008	6.57845	0.632	0.888047
					hsa-miR-330-5p	0.215804	5.28119	0.635959	0.891054
					hsa-miR-3180	-0.240855	4.01517	0.638494	0.891054
					hsa-miR-3180-3p	-0.24042	4.01517	0.638602	0.891054
					hsa-miR-1304-5p	0.266225	2.92153	0.639153	0.891054
					hsa-miR-185-5p	-0.232066	9.13806	0.641758	0.892935
					hsa-miR-615-3p	-0.213003	10.8993	0.645603	0.89653
					hsa-miR-4684-3p	0.242382	3.19718	0.654258	0.905337
					hsa-miR-382-5p	-0.197687	9.23615	0.654491	0.905337
					hsa-miR-224-5p	0.1961	9.65655	0.658576	0.909218
					hsa-miR-34c-5p	-0.209655	6.79011	0.660725	0.910418
					hsa-miR-216a-3p	0.58428	0.94514	0.665353	0.911592
					hsa-miR-135b-3p	0.248313	2.78678	0.665753	0.911592
					hsa-miR-3179	0.362638	1.68911	0.669515	0.911592
					hsa-miR-7977	0.219449	3.22638	0.671274	0.911592
					hsa-miR-548d-5p	0.235005	3.48664	0.672183	0.911592
					hsa-let-7b-3p	0.236126	6.10208	0.672859	0.911592
					hsa-miR-25-3p	0.165848	12.2127	0.67485	0.911592
					hsa-miR-548i	0.362741	1.78366	0.674901	0.911592
					hsa-miR-204-5p	-0.520812	1.19099	0.675363	0.911592
					hsa-miR-212-5p	-0.395026	2.45584	0.675894	0.911592
					hsa-miR-6866-5p	-0.295582	2.99306	0.678603	0.911592
					hsa-miR-142-3p	0.197702	6.25731	0.680312	0.911592
					hsa-miR-548p	0.268038	2.60769	0.680374	0.911592
					hsa-miR-27a-5p	-0.174567	10.3151	0.681067	0.911592
					hsa-miR-450b-5p	0.259858	7.54597	0.68183	0.911592
					hsa-miR-33a-3p	-0.335032	2.02269	0.682195	0.911592
					hsa-miR-125a-3p	-0.187989	5.96315	0.683374	0.911592
					hsa-let-7i-3p	0.216801	3.78409	0.687083	0.912627
					hsa-miR-339-3p	-0.220021	7.81207	0.687791	0.912627
					hsa-miR-501-5p	0.198683	4.47024	0.688	0.912627
					hsa-miR-210-5p	-0.188096	3.95167	0.690771	0.914596
					hsa-miR-1914-5p	-0.381667	1.4614	0.692501	0.915182
					hsa-miR-3687	0.289832	1.90784	0.697249	0.919073
					hsa-miR-7974	-0.193062	9.36134	0.69803	0.919073
					hsa-miR-323a-5p	0.260575	3.01995	0.701117	0.919086
					hsa-miR-519a-5p	0.32702	2.07358	0.701628	0.919086
					hsa-miR-516a-5p	0.305662	1.68336	0.701918	0.919086
					hsa-miR-129-1-3p	-0.272738	2.36754	0.704634	0.919816
					hsa-miR-10a-5p	-0.166556	13.7089	0.70544	0.919816
					hsa-miR-4443	0.961966	0.896442	0.706356	0.919816
					hsa-miR-3177-3p	-0.170615	4.366	0.713553	0.923692
					hsa-miR-377-3p	-0.166728	5.76803	0.715318	0.923692
					hsa-miR-30d-3p	-0.169504	5.70579	0.71584	0.923692
					hsa-miR-1226-5p	0.350973	1.78617	0.71667	0.923692
					hsa-miR-93-5p	0.15039	10.5959	0.716873	0.923692
					hsa-miR-1246	0.171698	7.81693	0.717128	0.923692
					hsa-miR-6514-5p	0.342096	1.42094	0.721066	0.924232
					hsa-miR-7-5p	0.143454	15.7833	0.721293	0.924232
					hsa-miR-1296-5p	-0.186114	6.30856	0.722272	0.924232
					hsa-miR-3174	0.294968	1.94335	0.722747	0.924232
					hsa-miR-29c-5p	0.164679	5.28953	0.726067	0.925211
					hsa-miR-424-5p	0.184895	6.4696	0.727123	0.925211
					hsa-miR-628-5p	0.453181	1.83554	0.728287	0.925211
					hsa-miR-99a-5p	0.143272	11.4838	0.728717	0.925211
					hsa-miR-4717-3p	-0.37026	1.42986	0.733324	0.928724
					hsa-miR-3913-5p	-0.21306	3.01721	0.734097	0.928724
					hsa-miR-10b-5p	-0.149839	13.4685	0.739103	0.93075
					hsa-miR-579-5p	0.253302	3.07447	0.739204	0.93075
					hsa-miR-3136-5p	0.321651	1.34588	0.740181	0.93075
					hsa-miR-342-5p	-0.190681	3.73195	0.742896	0.93075
					hsa-miR-937-3p	-0.151439	4.26463	0.744884	0.93075
					hsa-miR-514b-3p	-0.182987	3.03069	0.745532	0.93075
					hsa-miR-580-3p	-0.24764	2.56449	0.746205	0.93075
					hsa-let-7a-2-3p	-0.144132	5.70624	0.746619	0.93075
					hsa-miR-145-5p	0.190054	3.95747	0.74748	0.93075
					hsa-miR-5001-3p	-0.235777	2.0311	0.752619	0.935119
					hsa-miR-3607-3p	0.283109	2.96246	0.75418	0.935119
					hsa-miR-376c-5p	0.245314	2.14931	0.754934	0.935119
					hsa-miR-345-5p	-0.148995	8.1356	0.759661	0.939337
					hsa-miR-940	-0.205525	3.09218	0.76202	0.940619
					hsa-miR-7976	0.150913	4.43567	0.766008	0.942359
					hsa-miR-373-3p	0.271565	1.44659	0.767198	0.942359
					hsa-miR-6852-5p	-0.361038	1.10254	0.767406	0.942359
					hsa-miR-24-1-5p	-0.17217	3.16119	0.769294	0.943048
					hsa-miR-3152-5p	-0.197347	2.85341	0.775586	0.949125
					hsa-miR-4791	0.17919	2.58884	0.781379	0.953405
					hsa-miR-328-3p	0.13466	6.50764	0.781766	0.953405
					hsa-miR-510-5p	-0.256557	1.74805	0.784154	0.954483
					hsa-miR-1290	0.125099	5.15258	0.78659	0.954483
					hsa-miR-19b-3p	0.130068	7.59789	0.790727	0.954483
					hsa-miR-23b-5p	-0.123798	4.06997	0.791344	0.954483
					hsa-miR-1276	0.188243	2.12277	0.791952	0.954483
					hsa-miR-548az-5p	0.168396	2.70861	0.793037	0.954483
					hsa-miR-145-3p	-0.165446	2.61949	0.794123	0.954483
					hsa-miR-1343-3p	0.160728	3.21552	0.795422	0.954483
					hsa-miR-122-5p	0.234755	3.38884	0.795849	0.954483
					hsa-miR-192-5p	0.103942	10.9144	0.796074	0.954483
					hsa-miR-888-5p	0.219934	2.65741	0.798138	0.954524
					hsa-miR-1260b	-0.113532	8.75743	0.798793	0.954524
					hsa-miR-7641	-0.11185	4.08463	0.803846	0.957356
					hsa-miR-1538	-0.238258	1.41056	0.805006	0.957356
					hsa-miR-30c-1-3p	0.111733	4.29794	0.805202	0.957356
					hsa-miR-130a-3p	-0.118445	7.50688	0.808124	0.959226
					hsa-miR-548f-3p	-0.107554	5.34297	0.811213	0.961287
					hsa-miR-1306-5p	0.109156	3.87473	0.816671	0.96285
					hsa-miR-3187-3p	0.125265	4.38746	0.81753	0.96285
					hsa-miR-3064-5p	-0.249791	1.57415	0.818686	0.96285
					hsa-miR-5100	0.111925	5.18353	0.819142	0.96285
					hsa-miR-3133	-0.176761	2.24345	0.819303	0.96285
					hsa-miR-214-3p	0.116764	3.0188	0.827107	0.966412
					hsa-miR-365b-5p	0.100294	5.96192	0.827822	0.966412
					hsa-miR-29c-3p	-0.0978199	4.10164	0.829253	0.966412
					hsa-miR-597-3p	0.12344	2.94055	0.831213	0.966412
					hsa-miR-5000-3p	-0.15105	2.41445	0.831567	0.966412
					hsa-miR-146b-5p	-0.0928619	8.85052	0.834831	0.966412
					hsa-miR-409-5p	0.103917	7.34608	0.834999	0.966412
					hsa-miR-1908-5p	-0.104119	5.30136	0.835041	0.966412
					hsa-miR-574-5p	-0.0904747	9.58682	0.835571	0.966412
					hsa-miR-423-5p	0.0813272	11.2217	0.837465	0.966412
					hsa-miR-433-3p	0.0994631	5.15425	0.837891	0.966412
					hsa-miR-1260a	-0.0929553	8.29435	0.838644	0.966412
					hsa-miR-548w	0.170439	1.42965	0.842346	0.968814
					hsa-miR-337-5p	0.101888	4.55348	0.845348	0.968814
					hsa-miR-216b-5p	-0.249005	1.28907	0.848015	0.968814
					hsa-miR-3200-3p	-0.110774	3.01589	0.8498	0.968814
					hsa-miR-197-5p	0.115083	2.86939	0.850344	0.968814
					hsa-miR-4797-3p	0.152415	2.13849	0.850588	0.968814
					hsa-miR-28-5p	-0.0998064	6.9541	0.850919	0.968814
					hsa-miR-548n	-0.14909	1.94662	0.851765	0.968814
					hsa-miR-342-3p	0.0932995	6.99028	0.854649	0.968814
					hsa-miR-4792	-0.158208	2.50336	0.854721	0.968814
					hsa-miR-193a-5p	0.095725	8.46701	0.855717	0.968814
					hsa-miR-100-5p	-0.0722595	16.9442	0.858259	0.970146
					hsa-miR-3187-5p	-0.152703	2.02672	0.861741	0.971354
					hsa-miR-3911	-0.148313	1.8838	0.86208	0.971354
					hsa-let-7i-5p	0.0695331	15.3002	0.863426	0.971354
					hsa-miR-493-3p	-0.0697326	10.5338	0.866636	0.971657
					hsa-miR-641	0.101164	4.75166	0.86777	0.971657
					hsa-miR-330-3p	-0.0827265	7.01826	0.867795	0.971657
					hsa-miR-186-5p	0.0671607	9.92234	0.873285	0.974921
					hsa-miR-1292-3p	0.145862	1.37996	0.873538	0.974921
					hsa-miR-1908-3p	-0.120644	2.46556	0.877224	0.974921
					hsa-miR-181d-5p	0.0735198	6.35423	0.878353	0.974921
					hsa-miR-196a-5p	-0.0741712	8.38948	0.878414	0.974921
					hsa-miR-4741	-0.131039	2.86569	0.878937	0.974921
					hsa-miR-664a-5p	-0.10911	2.55716	0.883559	0.978447
					hsa-let-7c-3p	-0.0738733	3.71716	0.884936	0.978447
					hsa-miR-548e-3p	-0.0713118	4.55208	0.88627	0.978447
					hsa-miR-215-5p	-0.0669947	4.45751	0.889723	0.978447
					hsa-miR-6511b-3p	0.104889	1.94288	0.891812	0.978447
					hsa-miR-27b-3p	0.0588977	12.4212	0.892047	0.978447
					hsa-miR-143-5p	-0.0978391	2.29085	0.893121	0.978447
					hsa-miR-1304-3p	0.0670473	6.63257	0.8949	0.978447
					hsa-miR-519a-3p	-0.143801	2.17758	0.895457	0.978447
					hsa-miR-665	-0.0684938	4.57887	0.895878	0.978447
					hsa-miR-758-3p	0.0565103	8.77679	0.900123	0.980091
					hsa-miR-361-3p	0.0552095	9.30293	0.90014	0.980091
					hsa-miR-3940-3p	0.060432	3.39239	0.910301	0.985682
					hsa-miR-556-5p	-0.0959663	1.45855	0.910777	0.985682
					hsa-miR-191-5p	-0.0458762	11.6268	0.913508	0.985682
					hsa-miR-513c-5p	0.080841	2.78007	0.914163	0.985682
					hsa-miR-380-3p	0.0843964	3.40764	0.915465	0.985682
					hsa-miR-1254	-0.0699328	3.71037	0.916666	0.985682
					hsa-miR-3065-5p	-0.0852942	2.97563	0.91724	0.985682
					hsa-miR-4690-5p	0.0864884	2.01839	0.91757	0.985682
					hsa-miR-181b-3p	0.0745917	2.42234	0.918916	0.985682
					hsa-miR-668-3p	0.131169	1.04147	0.919842	0.985682
					hsa-miR-92a-1-5p	-0.0652282	4.80807	0.921028	0.985682
					hsa-miR-219b-5p	0.100743	1.61747	0.921911	0.985682
					hsa-miR-3144-3p	-0.0837728	1.43648	0.924151	0.986593
					hsa-miR-380-5p	-0.0483532	6.80494	0.929214	0.989866
					hsa-miR-2110	-0.0423846	4.53639	0.932781	0.989866
					hsa-miR-887-5p	-0.0456491	3.36802	0.933953	0.989866
					hsa-miR-378e	-0.0748958	3.23086	0.933995	0.989866
					hsa-miR-2355-3p	0.0403933	4.59362	0.934177	0.989866
					hsa-miR-3148	0.0564729	1.77726	0.937587	0.991561
					hsa-miR-103a-3p	0.0308074	11.7813	0.938567	0.991561
					hsa-miR-25-5p	-0.0368334	7.39573	0.941202	0.992096
					hsa-miR-1180-3p	0.032413	8.93412	0.941947	0.992096
					hsa-let-7g-3p	0.0650555	2.34369	0.943259	0.992096
					hsa-miR-532-5p	-0.0274747	10.8709	0.945084	0.992548
					hsa-miR-550a-3p	0.0461788	2.64153	0.947303	0.993009
					hsa-miR-5091	-0.0507348	1.46779	0.95011	0.993009
					hsa-miR-1301-3p	-0.0313185	5.5167	0.950415	0.993009
					hsa-miR-522-3p	-0.028876	4.35287	0.95111	0.993009
					hsa-miR-513a-5p	0.0623432	1.98549	0.954014	0.993587
					hsa-miR-106b-5p	-0.0261733	8.6197	0.954754	0.993587
					hsa-miR-29b-3p	-0.0252299	10.3773	0.957062	0.993587
					hsa-miR-496	0.0463887	2.48801	0.957254	0.993587
					hsa-miR-3944-3p	0.0345562	2.73941	0.959608	0.993961
					hsa-miR-508-5p	0.0284679	3.44327	0.96041	0.993961
					hsa-miR-659-5p	-0.0289303	4.32288	0.962468	0.994643
					hsa-miR-1185-1-3p	0.0202047	6.78467	0.966555	0.994925
					hsa-miR-1248	-0.0362744	1.8198	0.967579	0.994925
					hsa-miR-214-5p	0.0349204	1.77891	0.968562	0.994925
					hsa-miR-671-3p	0.0183956	7.81487	0.971167	0.994925
					hsa-miR-7851-3p	-0.0354939	1.55774	0.971877	0.994925
					hsa-miR-502-3p	0.0156882	5.94429	0.972572	0.994925
					hsa-miR-301b-3p	-0.0193982	2.82532	0.974295	0.994925
					hsa-miR-877-3p	0.0199461	2.14236	0.974906	0.994925
					hsa-miR-93-3p	-0.0130547	5.08556	0.976899	0.994925
					hsa-miR-376c-3p	-0.0133375	6.06217	0.977778	0.994925
					hsa-miR-581	-0.0209378	2.46327	0.979101	0.994925
					hsa-miR-137	0.012197	4.30399	0.979532	0.994925
					hsa-miR-744-3p	-0.0113386	3.14039	0.98238	0.995937
					hsa-miR-651-5p	0.00903067	5.97047	0.984424	0.995937
					hsa-miR-1303	-0.00965872	5.87777	0.986409	0.995937
					hsa-miR-30b-3p	-0.00849798	2.99336	0.987521	0.995937
					hsa-miR-551b-3p	-0.0104351	1.8733	0.987532	0.995937
					hsa-miR-548j-3p	0.0189062	1.77927	0.990301	0.997315
					hsa-miR-410-3p	0.00551406	5.57456	0.993794	0.997353
					hsa-miR-3130-3p	0.000222995	2.49047	0.994212	0.997353
					hsa-miR-335-3p	-0.004584	8.57903	0.994548	0.997353
					hsa-miR-5587-5p	-0.0156402	1.55168	0.998569	0.999711
					hsa-miR-2277-5p	0.000171785	4.68036	0.999711	0.999711
